# Supplementary material for: Investigation of the Ecological Link between Recurrent Microbial Human Gut Communities and Physical Activity
Source: Microbiol Spectr. 2022 Apr 4;10(2):e00420-22. doi: 10.1128/spectrum.00420-22 (PMC9045144; doi:10.1128/spectrum.00420-22)
Supplement: SUPPLEMENTAL FILE 2 — Supplemental material. Download SPECTRUM00420-22_Supp_2_seq8.xlsx, XLSX file, 0.3 MB [file spectrum00420-22_supp_2_seq8.xlsx]

## Sheet: Table S1
Table_1: SRA metadata
SRA_ID	BioProject	Group	Participant_Type	Sex	Diet	Initial sequence reads (No.)	After quality filtering (No.)	After Homo sapiens (No.)
ERR1655206	PRJEB15388	Atlete	Irish Rugby Football team	N/A	N/A	22830945	22535030	21822357
ERR1655207	PRJEB15388	Atlete	Irish Rugby Football team	N/A	N/A	18975635	18829339	15855615
ERR1655208	PRJEB15388	Atlete	Irish Rugby Football team	N/A	N/A	24089461	23355617	21835049
ERR1655209	PRJEB15388	Atlete	Irish Rugby Football team	N/A	N/A	11085076	11012389	10231028
ERR1655210	PRJEB15388	Atlete	Irish Rugby Football team	N/A	N/A	8729049	6717759	6204156
ERR1655211	PRJEB15388	Atlete	Irish Rugby Football team	N/A	N/A	12975293	12882733	11938170
ERR1655212	PRJEB15388	Atlete	Irish Rugby Football team	N/A	N/A	17426937	17155694	16686070
ERR1655215	PRJEB15388	Atlete	Irish Rugby Football team	N/A	N/A	20004803	19808638	19020149
ERR1655216	PRJEB15388	Atlete	Irish Rugby Football team	N/A	N/A	3674250	6284624	2782889
ERR1655217	PRJEB15388	Atlete	Irish Rugby Football team	N/A	N/A	14457261	14271716	13510104
ERR1655220	PRJEB15388	Atlete	Irish Rugby Football team	N/A	N/A	15963293	15858733	14956770
ERR1655221	PRJEB15388	Atlete	Irish Rugby Football team	N/A	N/A	6663154	5782443	5473340
ERR1655222	PRJEB15388	Atlete	Irish Rugby Football team	N/A	N/A	5095104	3536058	3121046
ERR1655223	PRJEB15388	Atlete	Irish Rugby Football team	N/A	N/A	17791850	17540390	14305860
ERR1655224	PRJEB15388	Atlete	Irish Rugby Football team	N/A	N/A	16023240	15609673	12552813
ERR1655225	PRJEB15388	Atlete	Irish Rugby Football team	N/A	N/A	15920018	15707938	15033118
ERR1655226	PRJEB15388	Atlete	Irish Rugby Football team	N/A	N/A	18248140	18028915	10191048
ERR1655227	PRJEB15388	Atlete	Irish Rugby Football team	N/A	N/A	16425222	16231034	15729215
ERR1655228	PRJEB15388	Atlete	Irish Rugby Football team	N/A	N/A	6340343	2717055	2434613
ERR1655230	PRJEB15388	Atlete	Irish Rugby Football team	N/A	N/A	3202999	1528656	1205279
ERR1655231	PRJEB15388	Atlete	Irish Rugby Football team	N/A	N/A	2835801	8090245	2156227
ERR1655233	PRJEB15388	Atlete	Irish Rugby Football team	N/A	N/A	13468014	13308950	10834930
ERR1655234	PRJEB15388	Atlete	Irish Rugby Football team	N/A	N/A	3115202	8064796	2990861
ERR1655237	PRJEB15388	Atlete	Irish Rugby Football team	N/A	N/A	2432642	4106385	1848526
ERR1655241	PRJEB15388	Atlete	Irish Rugby Football team	N/A	N/A	10958960	10879513	7485004
ERR1655245	PRJEB15388	Atlete	Irish Rugby Football team	N/A	N/A	4241687	2079419	1707088
ERR2753098	PRJEB28338	Atlete	elite Irish athletes	N/A	N/A	12077254	12058354	11436404
ERR2753099	PRJEB28338	Atlete	elite Irish athletes	N/A	N/A	5980272	9690473	5680687
ERR2753100	PRJEB28338	Atlete	elite Irish athletes	N/A	N/A	3513308	5069325	2813086
ERR2753101	PRJEB28338	Atlete	elite Irish athletes	N/A	N/A	3532670	5252677	2871425
ERR3342944	PRJEB32794	Atlete	elite Irish athletes	N/A	N/A	7123507	1017791	986809
ERR3342945	PRJEB32794	Atlete	elite Irish athletes	N/A	N/A	2746372	7369834	2605345
ERR3342946	PRJEB32794	Atlete	elite Irish athletes	N/A	N/A	8365012	3364650	3075465
ERR3342947	PRJEB32794	Atlete	elite Irish athletes	N/A	N/A	16555844	16494494	13966876
ERR3342948	PRJEB32794	Atlete	elite Irish athletes	N/A	N/A	12763331	12714754	10971864
ERR3342949	PRJEB32794	Atlete	elite Irish athletes	N/A	N/A	5329020	3135422	2839955
ERR3342950	PRJEB32794	Atlete	elite Irish athletes	N/A	N/A	19538101	4971510	4254281
ERR3342951	PRJEB32794	Atlete	elite Irish athletes	N/A	N/A	19489848	9422699	1878072
ERR3342952	PRJEB32794	Atlete	elite Irish athletes	N/A	N/A	15436801	4171276	3719776
ERR3342953	PRJEB32794	Atlete	elite Irish athletes	N/A	N/A	13842833	8303751	3720717
ERR3342954	PRJEB32794	Atlete	elite Irish athletes	N/A	N/A	14225767	2115834	2024480
ERR3342955	PRJEB32794	Atlete	elite Irish athletes	N/A	N/A	16277014	2499300	2166909
ERR3342956	PRJEB32794	Atlete	elite Irish athletes	N/A	N/A	16421680	4016597	3913085
ERR3342957	PRJEB32794	Atlete	elite Irish athletes	N/A	N/A	13684367	67074875	3514998
ERR3342958	PRJEB32794	Atlete	elite Irish athletes	N/A	N/A	17799293	7655314	7498376
ERR3342959	PRJEB32794	Atlete	elite Irish athletes	N/A	N/A	14476012	45875225	4390483
ERR3342960	PRJEB32794	Atlete	elite Irish athletes	N/A	N/A	14770795	75150572	4608982
ERR3342961	PRJEB32794	Atlete	elite Irish athletes	N/A	N/A	15136019	1154256	1030255
ERR3342962	PRJEB32794	Atlete	elite Irish athletes	N/A	N/A	14785115	76934612	4601129
ERR3342963	PRJEB32794	Atlete	elite Irish athletes	N/A	N/A	18719656	6801593	6319953
ERR3342964	PRJEB32794	Atlete	elite Irish athletes	N/A	N/A	14511612	49453715	4464500
ERR3342965	PRJEB32794	Atlete	elite Irish athletes	N/A	N/A	15081595	66535587	4858255
ERR3342966	PRJEB32794	Atlete	elite Irish athletes	N/A	N/A	15803829	78069594	5646898
ERR3342967	PRJEB32794	Atlete	elite Irish athletes	N/A	N/A	17662379	6352535	6063855
ERR3342968	PRJEB32794	Atlete	elite Irish athletes	N/A	N/A	15506336	4877532	4391884
ERR3342969	PRJEB32794	Atlete	elite Irish athletes	N/A	N/A	15350925	3298431	3211609
ERR3342970	PRJEB32794	Atlete	elite Irish athletes	N/A	N/A	14326584	3126552	2899384
ERR3342971	PRJEB32794	Atlete	elite Irish athletes	N/A	N/A	13887077	8735524	3697297
ERR3342972	PRJEB32794	Atlete	elite Irish athletes	N/A	N/A	14631999	6090515	4568259
ERR3342973	PRJEB32794	Atlete	elite Irish athletes	N/A	N/A	16052913	24690241	5955689
ERR3342974	PRJEB32794	Atlete	elite Irish athletes	N/A	N/A	16394168	37512685	31140394
ERR3342975	PRJEB32794	Atlete	elite Irish athletes	N/A	N/A	16304050	2853120	2179659
ERR3342976	PRJEB32794	Atlete	elite Irish athletes	N/A	N/A	17379538	3525747	3079780
ERR3342977	PRJEB32794	Atlete	elite Irish athletes	N/A	N/A	13482868	47144434	33771068
ERR3342978	PRJEB32794	Atlete	elite Irish athletes	N/A	N/A	13641224	63085384	3471167
ERR3342979	PRJEB32794	Atlete	elite Irish athletes	N/A	N/A	14384854	36760557	4308933
ERR3342980	PRJEB32794	Atlete	elite Irish athletes	N/A	N/A	14073392	6138264	3473847
ERR3342981	PRJEB32794	Atlete	elite Irish athletes	N/A	N/A	14178958	16655514	4072529
ERR3342982	PRJEB32794	Atlete	elite Irish athletes	N/A	N/A	15542115	5215481	4860907
ERR3342983	PRJEB32794	Atlete	elite Irish athletes	N/A	N/A	14833666	8192273	4659939
SAMN09243345	PRJNA472785	Atlete	Ultra	F	N/A	1008897	1004183	631852
SAMN09243359	PRJNA472785	Atlete	Ultra	M	N/A	8851062	8740457	8118507
SAMN09243387	PRJNA472785	Atlete	Rower	M	N/A	7115285	7075612	3065826
SAMN09243396	PRJNA472785	Atlete	Rower	F	N/A	6211147	6172782	3916543
SAMN09243401	PRJNA472785	Atlete	Rower	F	N/A	1237990	1233791	1012589
SAMN09243414	PRJNA472785	Atlete	Rower	M	N/A	7507558	7283012	7252030
SAMN09243423	PRJNA472785	Atlete	Rower	F	N/A	5682846	5523947	759458
SAMN09243428	PRJNA472785	Atlete	Rower	F	N/A	489955	481922	192737
SRR2992882	PRJNA305507	Atlete	Cyclists	F	Paleo	13424277	13124422	10596804
SRR2992883	PRJNA305507	Atlete	Cyclists	M	High complex carbs	10817363	10661770	8918880
SRR2992884	PRJNA305507	Atlete	Cyclists	M	Equal protein, fat, carbs	12888539	12692704	12397237
SRR2992885	PRJNA305507	Atlete	Cyclists	F	Equal protein, fat, carbs	13078855	12856533	12139304
SRR2992886	PRJNA305507	Atlete	Cyclists	M	Equal protein, fat, carbs	13132641	12988968	5444341
SRR2992887	PRJNA305507	Atlete	Cyclists	F	Gluten-free	12341468	12128490	11676990
SRR2992888	PRJNA305507	Atlete	Cyclists	M	Equal protein, fat, carbs	11230983	11033601	6450567
SRR2992889	PRJNA305507	Atlete	Cyclists	M	High complex carbs	11335389	11190112	11098758
SRR2992890	PRJNA305507	Atlete	Cyclists	M	Equal protein, fat, carbs	10637857	10344653	10012262
SRR2992891	PRJNA305507	Atlete	Cyclists	F	Paleo	14953132	14773227	14669715
SRR2992892	PRJNA305507	Atlete	Cyclists	M	Equal protein, fat, carbs	13391764	13234357	12256784
SRR2992893	PRJNA305507	Atlete	Cyclists	M	Equal protein, fat, carbs	16099445	15871433	15714495
SRR2992894	PRJNA305507	Atlete	Cyclists	M	Equal protein, fat, carbs	18629214	18373888	15487126
SRR2992896	PRJNA305507	Atlete	Cyclists	F	Equal protein, fat, carbs	17369393	17154477	15569423
SRR2992897	PRJNA305507	Atlete	Cyclists	M	Paleo	20006204	19801909	19677908
SRR2992900	PRJNA305507	Atlete	Cyclists	M	Equal protein, fat, carbs	12287412	12031011	11621485
SRR2992901	PRJNA305507	Atlete	Cyclists	F	Equal protein, fat, carbs	3604825	3335182	2853542
SRR2992911	PRJNA305507	Atlete	Cyclists	M	Equal protein, fat, carbs	3543995	3276633	3023581
SRR2992926	PRJNA305507	Atlete	Cyclists	F	Equal protein, fat, carbs	3865868	3627205	3421697
SRR2992931	PRJNA305507	Atlete	Cyclists	M	Equal protein, fat, carbs	5141016	4841396	4758130
SRR2992956	PRJNA305507	Atlete	Cyclists	M	Equal protein, fat, carbs	4930129	4697503	4408823
SRR2992966	PRJNA305507	Atlete	Cyclists	F	Gluten-free	6048924	5817853	5332205
ERR1655246	PRJEB15388	non-athletes	non-athletes	N/A	N/A	19199671	18930399	18649152
ERR1655247	PRJEB15388	non-athletes	non-athletes	N/A	N/A	15780107	15593875	14609866
ERR1655248	PRJEB15388	non-athletes	non-athletes	N/A	N/A	18368431	17848821	17198662
ERR1655249	PRJEB15388	non-athletes	non-athletes	N/A	N/A	17335238	17096159	16542867
ERR1655250	PRJEB15388	non-athletes	non-athletes	N/A	N/A	22127766	21877931	16665662
ERR1655251	PRJEB15388	non-athletes	non-athletes	N/A	N/A	19675909	19433947	18742472
ERR1655252	PRJEB15388	non-athletes	non-athletes	N/A	N/A	21869756	21618395	21021401
ERR1655253	PRJEB15388	non-athletes	non-athletes	N/A	N/A	21936005	21248946	15038436
ERR1655254	PRJEB15388	non-athletes	non-athletes	N/A	N/A	21921308	21597932	18003165
ERR1655255	PRJEB15388	non-athletes	non-athletes	N/A	N/A	14512593	14312469	13641364
ERR1655256	PRJEB15388	non-athletes	non-athletes	N/A	N/A	18511049	18044098	14906266
ERR1655257	PRJEB15388	non-athletes	non-athletes	N/A	N/A	2150562	131211	113101
ERR1655258	PRJEB15388	non-athletes	non-athletes	N/A	N/A	13576716	13389350	11640527
ERR1655259	PRJEB15388	non-athletes	non-athletes	N/A	N/A	19473187	18988781	16567861
ERR1655260	PRJEB15388	non-athletes	non-athletes	N/A	N/A	16374652	16110608	13843166
ERR1655261	PRJEB15388	non-athletes	non-athletes	N/A	N/A	12193789	12079971	10795604
ERR1655262	PRJEB15388	non-athletes	non-athletes	N/A	N/A	14012930	13469294	13401789
ERR1655263	PRJEB15388	non-athletes	non-athletes	N/A	N/A	18348061	18101637	17612748
ERR1655264	PRJEB15388	non-athletes	non-athletes	N/A	N/A	18357622	18091735	16970382
ERR1655265	PRJEB15388	non-athletes	non-athletes	N/A	N/A	21761816	21531447	19063234
ERR1655266	PRJEB15388	non-athletes	non-athletes	N/A	N/A	18768209	18561946	15790768
ERR1655267	PRJEB15388	non-athletes	non-athletes	N/A	N/A	17715517	17314390	17050101
ERR1655268	PRJEB15388	non-athletes	non-athletes	N/A	N/A	23497844	23248117	20212380
ERR1655269	PRJEB15388	non-athletes	non-athletes	N/A	N/A	17331478	16896472	13166721
ERR1655270	PRJEB15388	non-athletes	non-athletes	N/A	N/A	19630337	19443867	15721138
ERR1655277	PRJEB15388	non-athletes	non-athletes	N/A	N/A	25497060	24807045	20134534
ERR1655278	PRJEB15388	non-athletes	non-athletes	N/A	N/A	23433113	23063560	21022205
ERR1655279	PRJEB15388	non-athletes	non-athletes	N/A	N/A	10967097	10803377	9521895
ERR1655280	PRJEB15388	non-athletes	non-athletes	N/A	N/A	16872079	16618808	13945681
ERR1655281	PRJEB15388	non-athletes	non-athletes	N/A	N/A	15218081	15044917	12873694
ERR1655282	PRJEB15388	non-athletes	non-athletes	N/A	N/A	12731822	12385573	12032953
ERR1655283	PRJEB15388	non-athletes	non-athletes	N/A	N/A	12842667	12679212	12556493
ERR1655284	PRJEB15388	non-athletes	non-athletes	N/A	N/A	8598824	495719	457267
ERR1655285	PRJEB15388	non-athletes	non-athletes	N/A	N/A	23096842	22193003	22189194
ERR1655286	PRJEB15388	non-athletes	non-athletes	N/A	N/A	15114699	14909904	13221793
ERR1655287	PRJEB15388	non-athletes	non-athletes	N/A	N/A	17184105	17005248	14752317
ERR1655288	PRJEB15388	non-athletes	non-athletes	N/A	N/A	20377778	20226546	19643496
ERR1655289	PRJEB15388	non-athletes	non-athletes	N/A	N/A	18470168	18237930	16160136
ERR1655290	PRJEB15388	non-athletes	non-athletes	N/A	N/A	17709336	17214148	13924759
ERR1655291	PRJEB15388	non-athletes	non-athletes	N/A	N/A	19099894	18827898	16999386
ERR2503252	PRJEB20054	non-athletes	non-athletes	N/A	Exercise + Protein	12711128	12230809	11462598
ERR2503257	PRJEB20054	non-athletes	non-athletes	N/A	Exercise + Protein	7109323	54172976	46227349
ERR2503261	PRJEB20054	non-athletes	non-athletes	N/A	Exercise + Protein	1132810	10716376	10250777
ERR2503263	PRJEB20054	non-athletes	non-athletes	N/A	Exercise + Protein	11753949	11157803	9269187
ERR2503265	PRJEB20054	non-athletes	non-athletes	N/A	Exercise + Protein	1213786	11141629	10819568
ERR2503267	PRJEB20054	non-athletes	non-athletes	N/A	Exercise + Protein	9885404	280330	223472
ERR2503274	PRJEB20054	non-athletes	non-athletes	N/A	Exercise + Protein	12113902	10207148	8870164
ERR2503277	PRJEB20054	non-athletes	non-athletes	N/A	Exercise + Protein	8950492	64649373	51395107
ERR2503279	PRJEB20054	non-athletes	non-athletes	N/A	Exercise + Protein	38510478	25675020	23438590
ERR2503283	PRJEB20054	non-athletes	non-athletes	N/A	Exercise + Protein	1473721	13652640	13218931
ERR2503293	PRJEB20054	non-athletes	non-athletes	N/A	Exercise + Protein	1259435	11479947	10252850
ERR2503304	PRJEB20054	non-athletes	non-athletes	N/A	Exercise + Protein	2108981	20045718	19625401
ERR2503306	PRJEB20054	non-athletes	non-athletes	N/A	Exercise + Protein	3377647	31445045	29460955
ERR2503308	PRJEB20054	non-athletes	non-athletes	N/A	Exercise + Protein	1476166	14031538	13595391
ERR2503329	PRJEB20054	non-athletes	non-athletes	N/A	Exercise + Protein	1225766	10831235	9716213
ERR2503336	PRJEB20054	non-athletes	non-athletes	N/A	Exercise + Protein	1297191	12104207	10872773
ERR2503269	PRJEB20054	non-athletes	non-athletes	N/A	N/A	1068057	10095715	9867342
ERR2503281	PRJEB20054	non-athletes	non-athletes	N/A	N/A	15584407	14594936	13343363
ERR2503285	PRJEB20054	non-athletes	non-athletes	N/A	N/A	5017616	31259582	25949427
ERR2503287	PRJEB20054	non-athletes	non-athletes	N/A	N/A	11038471	10499317	9439623
ERR2503291	PRJEB20054	non-athletes	non-athletes	N/A	N/A	3219872	19483497	19222072
ERR2503295	PRJEB20054	non-athletes	non-athletes	N/A	N/A	11047255	10412989	9273550
ERR2503299	PRJEB20054	non-athletes	non-athletes	N/A	N/A	7377778	54470336	51264781
ERR2503301	PRJEB20054	non-athletes	non-athletes	N/A	N/A	1241526	10770090	10199170
ERR2503310	PRJEB20054	non-athletes	non-athletes	N/A	N/A	11546267	10500725	10324180
ERR2503320	PRJEB20054	non-athletes	non-athletes	N/A	N/A	47409179	30314329	29383907
ERR2503322	PRJEB20054	non-athletes	non-athletes	N/A	N/A	20430413	19844909	18901185
ERR2503324	PRJEB20054	non-athletes	non-athletes	N/A	N/A	76689756	51950798	47218124
ERR2503326	PRJEB20054	non-athletes	non-athletes	N/A	N/A	15519221	14083194	12922567
ERR2503328	PRJEB20054	non-athletes	non-athletes	N/A	N/A	37074923	23555172	21310085
ERR2503331	PRJEB20054	non-athletes	non-athletes	N/A	N/A	1311607	11839748	11319112
ERR2503333	PRJEB20054	non-athletes	non-athletes	N/A	N/A	11923791	11316517	10298235
ERR2503238	PRJEB20054	non-athletes	non-athletes	N/A	Protein	2441319	2290025	1952586
ERR2503240	PRJEB20054	non-athletes	non-athletes	N/A	Protein	1625106	1531283	1293478
ERR2503242	PRJEB20054	non-athletes	non-athletes	N/A	Protein	11956548	11090569	10002467
ERR2503245	PRJEB20054	non-athletes	non-athletes	N/A	Protein	1241518	1145289	958694
ERR2503247	PRJEB20054	non-athletes	non-athletes	N/A	Protein	56741288	37942273	32025853
ERR2503249	PRJEB20054	non-athletes	non-athletes	N/A	Protein	1420101	13541437	12760922
ERR2503251	PRJEB20054	non-athletes	non-athletes	N/A	Protein	11866573	10734453	9691021
ERR2503254	PRJEB20054	non-athletes	non-athletes	N/A	Protein	50366979	35677783	33694397
ERR2503256	PRJEB20054	non-athletes	non-athletes	N/A	Protein	1279477	12170449	11062777
ERR2503259	PRJEB20054	non-athletes	non-athletes	N/A	Protein	1258542	11510109	11311681
ERR2503272	PRJEB20054	non-athletes	non-athletes	N/A	Protein	63002367	46153371	41040396
ERR2503334	PRJEB20054	non-athletes	non-athletes	N/A	Protein	18355535	12619421	11480149
ERR2503338	PRJEB20054	non-athletes	non-athletes	N/A	Protein	1653725	1557660	1515068
ERR2503340	PRJEB20054	non-athletes	non-athletes	N/A	Protein	66282335	45282335	44894579
ERR2503342	PRJEB20054	non-athletes	non-athletes	N/A	Protein	1224669	11184169	9703975
ERR2503344	PRJEB20054	non-athletes	non-athletes	N/A	Protein	8829565	7641593	6762600
ERR2503347	PRJEB20054	non-athletes	non-athletes	N/A	Protein	6953770	46494558	43485764
ERR2503349	PRJEB20054	non-athletes	non-athletes	N/A	Protein	4038622	25862119	22449495
ERR2503351	PRJEB20054	non-athletes	non-athletes	N/A	Protein	6589656	45117976	40986899
ERR2503353	PRJEB20054	non-athletes	non-athletes	N/A	Protein	1171313	11047457	10512878
SAMN09243391	PRJNA472785	non-athletes	non-athletes	M	N/A	1230207	1222114	1156487
SAMN09243350	PRJNA472785	non-athletes	non-athletes	M	N/A	23135212	22965045	21158963
SAMN09243370	PRJNA472785	non-athletes	non-athletes	M	N/A	2655306	2644611	2365412
SAMN09243379	PRJNA472785	non-athletes	non-athletes	F	N/A	1098932	1092789	972789
SRR2992895	PRJNA305507	non-athletes	non-athletes	M	Equal protein, fat, carbs	20362016	20192068	18256847
SRR2992898	PRJNA305507	non-athletes	non-athletes	F	Paleo	16584754	16405928	14256981
SRR2992899	PRJNA305507	non-athletes	non-athletes	M	High complex carbs	14802191	14575244	12456912
SRR2992906	PRJNA305507	non-athletes	non-athletes	M	Equal protein, fat, carbs	5944685	5654844	5356982
SRR2992916	PRJNA305507	non-athletes	non-athletes	F	Vegetarian	4261608	4077908	3856941
SRR2992921	PRJNA305507	non-athletes	non-athletes	M	Equal protein, fat, carbs	5219259	4942874	4455698
SRR2992936	PRJNA305507	non-athletes	non-athletes	F	Paleo	4162188	3879846	3569784
SRR2992941	PRJNA305507	non-athletes	non-athletes	M	Equal protein, fat, carbs	5677434	5417822	5125635
SRR2992946	PRJNA305507	non-athletes	non-athletes	M	Equal protein, fat, carbs	7409230	7036102	6725984
SRR2992951	PRJNA305507	non-athletes	non-athletes	M	Paleo	4875752	4659200	4112597
SRR2992961	PRJNA305507	non-athletes	non-athletes	M	Equal protein, fat, carbs	10000227	9433807	9212487

## Sheet: Table S2
Table_2: Taxonomical profiling of athlete gut microbiota with METAnnotatorX2 pipeline.
				HCL cluster	1	1	1	1	1	1	1	1	1	1	1	1	1	1	1	1	1	1	1	1	1	1	1	1	1	1	1	1	1	1	1	1	1	1	1	1	1	1	1	1	1	1	1	1	1
				Group	Atlete	Atlete	Atlete	Atlete	Atlete	Atlete	Atlete	Atlete	Atlete	Atlete	Atlete	Atlete	Atlete	Atlete	Atlete	Atlete	Atlete	Atlete	Atlete	Atlete	Atlete	Atlete	Atlete	Atlete	Atlete	Atlete	Atlete	Atlete	Atlete	Atlete	Atlete	Atlete	Non-athlete	Non-athlete	Non-athlete	Non-athlete	Non-athlete	Non-athlete	Non-athlete	Non-athlete	Non-athlete	Non-athlete	Non-athlete	Non-athlete	Non-athlete
				Species richness	46	45	43	42	42	37	37	35	35	34	34	32	32	32	32	31	30	30	30	30	29	28	28	27	26	26	25	25	23	19	19	15	19	21	19	13	20	13	34	33	23	28	23	29	14
Present in … samples	Prevalence	Max	Average	Fusion	ERR3342980	ERR3342978	ERR2753100	SRR2992887	SRR2992890	SRR2992884	SRR2992897	ERR3342973	ERR3342981	ERR2753099	SRR2992891	ERR1655224	ERR1655228	ERR3342962	SRR2992889	ERR1655226	ERR1655206	ERR3342950	SAMN09243345	SRR2992888	SRR2992885	ERR3342963	SRR2992886	ERR1655225	ERR1655211	ERR1655234	SRR2992883	SRR2992966	SAMN09243359	ERR1655220	ERR1655231	ERR1655216	SRR2992895	SRR2992941	SRR2992961	ERR1655246	ERR1655252	ERR1655253	ERR1655255	ERR1655256	ERR1655260	ERR1655262	ERR1655265	ERR1655266	ERR1655268
196	0.94686	0.309435	0.07273	Bacteroides uniformis	0.00773414	0.00613727	0.0123952	0.0235529	0.0305259	0.00992095	0.026042	0.00739674	0.0101801	0.0856313	0.0467526	0.179207	0.0610844	0.00564106	0.00884679	0.12241	0.00921433	0.00647837	0.00982777	0.0188099	0.00637419	0.00706424	0.0353067	0.0180555	0.0122295	0.00726036	0	0.0311383	0.011391	0.00679991	0.0164181	0	0.0120285	0.0214949	0.00703795	0.0367394	0	0	0.111614	0.0921069	0.0126	0.024509	0.0161439	0.0196503	0
191	0.922705	0.193501	0.0478824	Faecalibacterium unknown_species	0.0884043	0.0876123	0.0255521	0.0516673	0.0603602	0.0442756	0.0754403	0.080125	0.0743525	0.0424912	0.0472007	0.019142	0	0.0808403	0.0256791	0.0114308	0.0141655	0.0709879	0.0618772	0.0335463	0.0393693	0.127304	0.0662353	0.00972181	0.0257771	0.0512829	0.0458916	0.0589375	0.153644	0.0153573	0	0.00835011	0.041746	0.0235066	0.0111155	0	0	0	0.0194438	0.0249822	0.0118742	0.0119362	0.00978462	0.0212695	0.00909122
190	0.917874	0.207581	0.0398506	Faecalibacterium prausnitzii	0.0711036	0.0647648	0.0325804	0.0338856	0.0825637	0.0412515	0.0975711	0.0385992	0.0252545	0.0730304	0.0196578	0.0295022	0	0.0469783	0.0347473	0.0116145	0.0164947	0.0307138	0.0564337	0.0179353	0.0389204	0.051953	0.0750141	0.00774927	0.0393355	0.053425	0.046948	0.0646111	0.178993	0.0198679	0	0.0247344	0.036394	0.0133814	0.0302756	0	0	0	0.0216873	0.0146955	0	0.0153465	0.0102738	0.0249278	0.00749703
186	0.898551	0.0882992	0.0135724	Bacteroides unknown_species	0.00648731	0.00674995	0.0213623	0.00625865	0.0106222	0.0264829	0.00834301	0.00770453	0.00577218	0.0144302	0.00973869	0.0278678	0.0272834	0.00764867	0.0137304	0.012369	0.0148019	0.0103264	0.0078782	0.0152209	0.0137404	0.0114109	0.0289176	0.0187315	0.0108295	0.0176096	0.0188014	0.0198831	0.00724899	0.0114009	0.0256755	0.0126946	0.0200284	0.0173148	0.0169689	0.0132413	0.0143329	0.019198	0.0148975	0.0144202	0.0220237	0.0140317	0.0144825	0.0235912	0.0270115
169	0.816425	0.335275	0.05144	Eubacterium rectale	0.068994	0.0644322	0.0310513	0.0155835	0.0269209	0	0.0316909	0.091748	0.120239	0	0.0150802	0.0148138	0	0.0698804	0.0341733	0	0.026883	0.10531	0.0499803	0.0249044	0.0369384	0.0307816	0.0679315	0.0357748	0	0.0120062	0.0336289	0.0280664	0.0636653	0.00952905	0.00809271	0	0.01048	0.0624306	0.0484421	0	0	0	0.0287334	0.074881	0	0.010726	0	0	0
113	0.545894	0.210051	0.0115909	Blautia wexlerae	0.061158	0.0613418	0.0188077	0.0208054	0.0442228	0.0357105	0.0276818	0.0194724	0.0850855	0.0110243	0.0536317	0.00730609	0	0.0567305	0.0263219	0	0.00644363	0.0526189	0.0205017	0.0213778	0.0288213	0.0300727	0.0342498	0	0	0.0257396	0.0290394	0.0110757	0.0460761	0	0	0	0.00593321	0.00575587	0	0	0.00745128	0	0.0102964	0.00925289	0	0	0.00724512	0	0
156	0.753623	0.121013	0.0197156	Phocaeicola vulgatus	0.00567932	0.00522617	0.0161785	0.0151139	0.0077722	0.00719229	0	0	0	0	0.0127988	0.00603886	0.00654682	0	0.0161115	0.00690369	0.0324178	0.00577422	0.00588402	0	0	0	0	0.00829473	0.00702835	0	0.00509867	0.00678523	0	0	0.00509814	0	0.00776441	0.0061102	0.00506726	0.0155016	0.0671485	0	0.00759716	0.00954471	0	0.0101574	0	0.0319843	0
156	0.753623	0.26167	0.0401295	Alistipes putredinis	0.0172523	0.0136931	0	0.0556947	0.0251601	0	0.0704803	0.0236887	0	0.0169085	0.044354	0.029145	0.0706849	0.0163941	0.00908089	0.091425	0.0616642	0.019496	0.0250954	0.0257625	0.0408479	0	0	0.0577787	0.0639711	0	0.03706	0.0342564	0	0.0197526	0.0101694	0	0.00994771	0	0	0.0173402	0	0	0.012037	0.034905	0.0750415	0.0235056	0	0.0538522	0
150	0.724638	0.0748999	0.0158732	Ruminococcus gnavus	0.0226285	0.0225906	0.0215998	0.0192745	0.0230343	0.0278169	0.0483967	0.00904327	0.00831968	0.0155391	0.0197465	0.0110444	0.00903874	0.0341711	0.0219933	0	0.0086673	0.0186235	0.0257909	0.0126351	0.0147122	0.0158669	0.0178919	0	0	0.0146298	0.0185348	0	0.00964403	0	0.0154242	0	0	0	0.045871	0	0	0	0.00919866	0.0182887	0	0	0	0	0.00794344
146	0.705314	0.176233	0.0168229	Parabacteroides distasonis	0	0	0.00690197	0.00843267	0	0	0.0103147	0	0.00623408	0.0148737	0.0128233	0.007393	0	0	0.00489334	0.0823012	0	0	0	0	0	0.0100343	0	0.0138194	0	0	0.0112548	0.00587544	0	0.0143124	0	0	0.00447373	0	0.00501186	0	0	0	0.176233	0.0726628	0.00558876	0.0065856	0.0267429	0.00947994	0
142	0.68599	0.0430707	0.013216	Eubacterium unknown_species	0.0303925	0.0293707	0.0125401	0.0179288	0.0244242	0.0246992	0.0218973	0.0315591	0.0190616	0	0.028312	0.0126575	0.00928778	0.0368952	0.0192973	0	0	0.0202063	0.0129554	0.0202563	0.0112661	0.0342977	0.0330997	0	0	0.0209146	0.010759	0.0125008	0.00981567	0	0	0	0	0.00999301	0.00986834	0	0	0	0.0085786	0.0137738	0	0	0.00986904	0	0
126	0.608696	0.243102	0.0188115	Phocaeicola dorei	0	0	0.00968817	0	0	0	0.0271497	0.0125511	0.0398722	0	0	0.0217137	0	0.0129067	0.0153117	0.0195074	0.00754463	0	0.00418845	0	0	0	0	0.0141683	0	0	0	0	0	0.0242179	0	0	0	0	0	0	0.0263986	0	0	0	0.0330558	0	0	0	0
125	0.603865	0.133345	0.0136985	Parabacteroides merdae	0.0112251	0.0114022	0.0137172	0	0.00625262	0.010852	0	0.00468852	0.0125107	0.0257571	0.0154687	0	0.014167	0.00774621	0.0159853	0.0255476	0.0101101	0	0.00460788	0.00667195	0.00441835	0.00929885	0	0.0155349	0.0205233	0	0.0176168	0.00746695	0	0.0201553	0.00459095	0	0.0055092	0.00694268	0	0.0156411	0	0	0.0963599	0.0427329	0.00552355	0.0204587	0.00986269	0.0169109	0
120	0.57971	0.0328513	0.00745154	Roseburia unknown_species	0.0152012	0.0160719	0.0064575	0.0130649	0.0222191	0.0141458	0.0175398	0.00926574	0.00523952	0.00834476	0.0212021	0.00626561	0	0.0177917	0.014754	0	0	0.00800645	0.00744381	0.0188088	0	0.0138252	0.0133117	0	0	0.0136012	0	0.0107191	0.00908104	0	0	0	0	0	0	0	0	0	0	0.00804744	0	0	0.00886536	0	0
107	0.516908	0.0710119	0.00686018	Bacteroides thetaiotaomicron	0	0.00372457	0.0134845	0	0	0.00557234	0	0	0	0.00915436	0.0058764	0	0.00996823	0	0	0.00893088	0	0	0	0	0	0	0	0	0	0	0	0	0	0	0.00414965	0	0	0	0	0.0137988	0.0136195	0	0	0	0	0	0.00685655	0	0
107	0.516908	0.072731	0.00885448	Roseburia intestinalis	0.00783557	0.00843689	0.0130924	0.0239853	0.0275214	0	0.0063763	0	0.00506342	0	0.00818465	0.0338705	0	0.00646966	0.0100304	0.00635722	0.00710513	0.00805076	0	0.00970688	0	0.0119402	0	0	0	0.0102233	0.00687359	0	0	0.014531	0	0.00724256	0	0.00573143	0	0	0	0	0	0	0	0.0127985	0	0	0
103	0.497585	0.089915	0.01152	Barnesiella intestinihominis	0.00749004	0.00688704	0	0.0292251	0.0222793	0	0	0.00636831	0	0.00695195	0.069474	0.0090998	0.021231	0.00848184	0	0.0200591	0	0	0	0	0	0.00818857	0	0.0147603	0	0	0	0	0	0	0	0	0	0	0.0120826	0.00784412	0.0218801	0	0	0.0396625	0.0148753	0.0217103	0.0179601	0	0
96	0.463768	0.163346	0.0108324	Bacteroides caccae	0	0	0.0199053	0	0.00593597	0.00782479	0	0	0	0.0125235	0	0	0	0	0.0129838	0.0153727	0.00848745	0.00967677	0.00747475	0	0	0	0	0.0170246	0	0	0.0218382	0	0	0.0160879	0.00487523	0	0.010284	0	0	0.0129122	0	0	0	0	0.00663724	0.0130863	0.00586746	0.00915492	0
95	0.458937	0.576467	0.0476863	Prevotella unknown_species	0.0354735	0.0376485	0.270367	0.0351756	0.0281378	0.339958	0.0215069	0.0593651	0.0476695	0.276521	0.0488147	0.351642	0.102327	0.0669149	0.190038	0.179214	0.0705616	0.129011	0.0558563	0.0982989	0.0824238	0.188893	0.250335	0.0687421	0.0387752	0.171469	0.0845858	0.0838592	0.0460552	0.0978169	0.125488	0.083516	0.362466	0.125992	0.137684	0.0942582	0.0738583	0.421305	0.0619058	0.0675707	0.103327	0.0628568	0.322438	0.0831542	0.392009
91	0.439614	0.0594737	0.00804019	Alistipes shahii	0	0	0	0	0.00978063	0	0.0168513	0.00706815	0	0.0165438	0.0202674	0.00662426	0.0156543	0	0	0.0218174	0.0216254	0	0	0	0	0	0	0.0100815	0.0163797	0	0	0	0	0	0	0	0	0	0	0	0	0	0.0127404	0.0110806	0.014017	0.0224474	0.0110636	0.00775557	0
89	0.429952	0.0519146	0.00750028	Gemmiger unknown_species	0.00994275	0.0107509	0.0122811	0.0154953	0	0.00926287	0.0293042	0.0330732	0.0106833	0	0.00882405	0	0	0.0131283	0	0	0	0.0187483	0.00662103	0	0.00767693	0.0141688	0	0	0	0	0	0	0.0163857	0	0	0	0	0	0	0	0	0	0	0	0	0	0	0	0
89	0.429952	0.176898	0.0071197	Bacteroides xylanisolvens	0	0	0	0	0	0.0043955	0	0	0	0	0	0.019365	0	0	0.0062671	0.00589288	0	0	0	0	0	0	0	0	0	0	0	0	0	0.00451926	0	0	0	0	0	0	0.0152885	0	0.00960532	0.00464917	0.0149695	0	0	0	0
86	0.415459	0.0910234	0.00907927	Gemmiger formicilis	0	0	0.0248603	0.0241305	0	0	0.0296502	0.0153501	0.0380615	0	0	0	0	0	0.00724388	0.0128658	0	0.0168	0.0104143	0.010236	0.0141288	0.00886156	0	0	0	0	0	0	0	0	0	0	0.00833309	0.0222168	0	0	0	0	0	0.00845769	0	0	0	0	0
83	0.400966	0.184633	0.0111202	Alistipes onderdonkii	0	0	0.0155995	0.0377002	0.012242	0	0	0	0	0.0187755	0	0.0105362	0.0204005	0	0	0.0138791	0	0	0	0	0	0	0	0	0	0	0	0.00885515	0	0	0	0	0	0	0	0	0.0151043	0	0	0	0.0135245	0.0228083	0	0	0
77	0.371981	0.172343	0.0148471	Ruminococcus bicirculans	0.0355108	0.0348701	0.0550756	0	0	0	0.0151042	0.0250146	0	0.0814529	0	0	0	0	0.125779	0.0141658	0	0.0481377	0.00895655	0.0395034	0.0864851	0	0	0	0	0	0	0.0172119	0	0	0	0	0	0	0	0	0	0	0	0	0	0	0	0.0100512	0
75	0.362319	0.0771442	0.00764065	Lachnospira eligens	0.0193596	0.016159	0	0.0242202	0.0670991	0.0108034	0.00979156	0	0	0	0.00930313	0	0	0	0.0395997	0	0	0	0.0106563	0	0	0	0	0	0	0.0109304	0.0156475	0.0385661	0	0.0112672	0	0	0	0.0315254	0	0	0	0	0	0.00897404	0	0	0	0	0
75	0.362319	0.0581473	0.00668554	Coprococcus unknown_species	0.00940968	0.00892428	0	0.0376828	0.00992417	0	0	0.0064565	0	0	0.007936	0	0	0.00718668	0	0	0	0.00897404	0	0.0123292	0.0149557	0	0.0107558	0	0	0.0124634	0.00928668	0	0.00722206	0	0	0	0	0	0	0	0	0	0	0	0	0	0	0.0093561	0
74	0.357488	0.074307	0.00575314	Phocaeicola unknown_species	0.00759878	0.00752308	0.00932078	0	0	0.00721171	0	0	0	0	0	0.00621638	0.0097224	0	0	0	0	0.00902605	0	0.00907974	0.00732396	0	0.0234325	0.0438745	0.0179343	0	0	0.0368121	0.00600389	0	0.00476707	0	0.00569369	0.0189102	0.00811606	0	0.00554839	0.00633118	0	0	0.00577152	0	0	0.0222683	0.00665496
73	0.352657	0.315772	0.0247862	Bacteroides stercoris	0	0	0	0	0.0131314	0	0	0	0	0.0189523	0	0	0.0140527	0	0	0.103033	0.0239316	0	0	0.0111059	0	0	0	0	0	0	0	0.0230828	0	0	0	0	0	0	0.010771	0	0	0	0.0121942	0	0	0	0	0	0
71	0.342995	0.0514049	0.00532028	Roseburia inulinivorans	0.0159111	0.0183131	0	0	0.00940619	0	0.016242	0	0	0	0	0.0084788	0	0	0.00703115	0	0.0206367	0	0	0	0	0	0.0110468	0	0	0	0.0226135	0.0148199	0	0	0	0	0	0	0	0	0	0.0101992	0	0	0	0	0	0	0
69	0.333333	0.672275	0.0888102	Prevotella copri	0.143386	0.154264	0.0267315	0.172509	0.131998	0.023291	0.123562	0.234522	0.167571	0.0645222	0.209494	0	0.314403	0.262036	0.215697	0.0364516	0.402102	0.150952	0.359418	0.412993	0.412349	0.290102	0.0733367	0.439979	0.279225	0.200112	0.496237	0.358362	0.262971	0.624456	0.63009	0.672275	0.365925	0.525691	0.560699	0.606097	0.536782	0.323905	0.111356	0.297292	0.530412	0.404785	0.34819	0.437809	0.424008
65	0.31401	0.0486048	0.00458181	Lachnospira unknown_species	0.0103098	0.00913202	0	0.0092009	0.0373812	0	0	0	0	0	0	0	0	0.00892583	0.0195288	0	0	0	0.00751071	0	0.00783183	0	0.00900818	0	0	0	0	0.0311389	0	0	0	0	0	0.0155897	0	0	0	0	0	0.0100753	0	0	0	0	0
65	0.31401	0.160544	0.00695386	Alistipes unknown_species	0	0	0.0143633	0	0	0.0138155	0.0074472	0	0	0.00882101	0	0	0.0112997	0	0	0.0078955	0	0	0	0	0.0088358	0	0	0	0	0	0	0	0	0	0	0	0	0.00802161	0	0	0	0	0.0103538	0	0.0371166	0.160544	0	0	0
65	0.31401	0.0299855	0.00292843	Clostridium unknown_species	0.00679965	0	0.00762414	0.00844471	0.0299855	0.00874435	0.00755068	0	0	0	0.0138533	0	0	0.00787497	0.00558065	0	0	0.00674245	0	0	0	0.00681279	0.00744131	0	0	0.00672753	0	0.00736558	0	0	0	0	0	0	0	0	0	0	0	0	0	0	0	0	0
64	0.309179	0.109132	0.00460092	Blautia massiliensis	0.0108945	0.0111356	0	0	0	0	0	0	0.0121139	0	0	0	0	0.0127688	0	0	0	0	0	0	0.0113127	0	0.00731088	0	0	0	0	0	0	0	0	0	0	0	0	0	0	0	0	0	0	0	0	0	0
62	0.299517	0.124843	0.0100873	Ruminococcus bromii	0.0251239	0.0263366	0	0.0224417	0	0	0	0	0	0	0	0	0	0	0	0	0.0137184	0	0.0581354	0.015457	0	0	0	0	0	0	0.0153063	0	0	0	0	0	0	0	0	0	0	0	0	0	0	0	0	0	0
62	0.299517	0.193448	0.00972594	Coprococcus eutactus	0.0418321	0.0351226	0	0.0270614	0.0280856	0	0	0.0733844	0	0	0	0	0	0	0	0	0	0.127955	0	0.00677335	0.0113579	0	0.0442126	0	0	0	0	0	0	0	0	0	0	0	0	0	0	0	0	0	0	0	0	0	0
59	0.285024	0.116336	0.00655383	Phascolarctobacterium faecium	0	0	0.0380031	0	0	0	0.0105274	0	0	0	0	0.0205621	0	0.0192985	0	0.016476	0	0	0	0	0	0	0	0.0328054	0.0421899	0	0	0	0.0141389	0	0	0.0127155	0	0	0	0	0	0	0	0	0	0	0	0	0
59	0.285024	0.180791	0.0156673	Dialister invisus	0	0	0	0	0	0	0	0.0437402	0	0.0216587	0	0	0	0.0269096	0	0.0433052	0.0425217	0	0.06444	0.0345255	0	0	0	0	0	0	0	0	0	0.0457046	0	0	0.0619001	0	0	0.0555942	0	0.0565254	0.0505633	0	0	0	0.0506062	0	0
58	0.280193	0.0832073	0.0049827	Alistipes communis	0	0	0.0083451	0.0098042	0	0	0	0	0	0.0123067	0	0	0	0	0	0	0	0	0	0	0	0	0	0	0	0	0	0	0	0	0	0	0	0	0	0	0	0	0.0107273	0	0	0.00909015	0	0	0
55	0.2657	0.0260661	0.00301257	Dysosmobacter unknown_species	0.00942627	0.00784903	0.0194138	0.00714981	0	0	0.0118275	0	0	0.00657322	0.00845175	0	0	0	0	0	0	0	0	0	0	0.00851504	0	0	0	0	0	0	0	0	0	0	0	0	0	0	0	0	0	0.00810085	0	0.00717242	0	0.00815631	0
54	0.26087	0.207936	0.0122786	Phocaeicola massiliensis	0.00787382	0.00833346	0	0.0201984	0	0	0.0210213	0	0	0	0	0	0	0	0	0.0172448	0.0349876	0.0118497	0	0	0	0	0	0.0558278	0	0	0	0.0140376	0	0.0133694	0.00987923	0	0	0.00753009	0	0	0.0053331	0	0	0	0	0	0	0	0
54	0.26087	0.150612	0.00678147	Bacteroides cellulosilyticus	0	0	0	0	0	0	0	0.0080607	0	0	0	0	0	0	0.00443275	0	0	0	0	0	0	0	0	0	0	0	0	0	0	0	0	0	0	0	0	0	0	0	0.00487277	0.00448843	0	0	0	0.00585966	0
52	0.251208	0.078299	0.00544337	Anaerostipes hadrus	0	0	0	0.0140366	0.0130597	0	0	0	0.0214138	0	0.0743707	0	0	0	0	0	0	0	0	0.0184992	0.019483	0	0.00820716	0	0	0	0	0	0	0	0	0	0	0	0	0	0	0	0	0	0	0	0	0	0
50	0.241546	0.0270222	0.00298854	Intestinimonas unknown_species	0.00854056	0.00859981	0.0169368	0	0	0	0.0154805	0	0	0.00862981	0	0	0	0	0	0	0	0	0	0	0	0.0103181	0	0	0	0	0	0	0	0	0	0	0	0	0	0	0	0	0	0	0	0	0	0	0
49	0.236715	0.199315	0.00753652	Eubacterium siraeum	0.00989909	0	0	0	0	0.0505211	0	0	0	0	0.066418	0	0.0181136	0	0	0	0	0	0.0212666	0	0	0	0	0	0	0	0	0	0	0	0	0	0	0.0285807	0	0	0	0	0	0.0143859	0	0	0	0	0
49	0.236715	0.0498675	0.0032236	Dorea longicatena	0.00835684	0.0081842	0	0.0079483	0	0.0136563	0	0	0.00766283	0.00841461	0	0	0	0	0	0	0	0	0	0	0	0	0	0	0	0	0	0	0.0112123	0	0	0	0	0	0	0	0.00786914	0	0	0	0	0	0	0	0
49	0.236715	0.104142	0.00656458	Sutterella wadsworthensis	0	0	0	0	0	0	0	0	0	0.0130366	0	0	0	0	0	0	0.023418	0	0	0	0	0	0	0	0	0	0	0	0	0	0	0.0163972	0.0138468	0	0.0117493	0	0	0	0.0196935	0	0	0	0	0	0
48	0.231884	0.0354649	0.00242152	Bacteroides ovatus	0	0	0	0	0	0	0	0	0	0	0	0	0	0	0	0	0	0	0	0	0	0	0	0	0	0	0.00530052	0	0	0	0	0	0	0	0	0	0	0	0.00443437	0.00375843	0	0	0	0	0
47	0.227053	0.052554	0.00381841	Paraprevotella clara	0	0	0	0.0130294	0	0.00650493	0	0	0	0.0186609	0.0151719	0.00681632	0.0102989	0	0	0.0068227	0	0	0	0	0	0	0.0193156	0.00947034	0	0.00658139	0	0	0	0	0	0	0	0	0	0	0	0	0.0185107	0	0.0066411	0	0.00632099	0.00823515	0
45	0.217391	0.0741631	0.00408763	Collinsella aerofaciens	0.0110735	0.010978	0	0.0114951	0	0.0174081	0	0	0	0	0.0146337	0	0	0.0143923	0	0	0	0	0	0.0132722	0	0	0	0	0	0	0	0	0.0245045	0	0	0	0	0	0	0	0.0248415	0	0	0	0	0	0	0.0169741	0
44	0.21256	0.0112803	0.00106743	Eisenbergiella unknown_species	0.00445501	0.00443897	0.0039734	0.0035616	0.00638385	0	0.00824898	0	0	0.00415235	0	0	0	0.00354714	0.00465715	0	0	0	0	0	0	0.0032862	0.00417267	0	0	0.00390159	0	0	0	0	0	0	0	0	0	0	0	0	0	0	0	0	0	0	0
41	0.198068	0.18674	0.00482327	Bacteroides fragilis	0	0	0	0	0	0	0	0	0.0151651	0	0	0	0	0	0	0.0144107	0	0	0	0	0	0	0	0	0	0	0	0	0	0	0	0	0	0	0	0	0	0	0	0.00673988	0	0	0.00744606	0	0
41	0.198068	0.0485767	0.00301046	Ruminococcus faecis	0.0174837	0.0189296	0	0	0	0	0	0	0.0284998	0	0	0	0	0	0	0	0.00932582	0	0	0	0.00688336	0.00763486	0	0	0	0	0	0	0	0	0	0	0	0	0	0	0	0	0	0	0	0.00803698	0	0	0
39	0.188406	0.0681322	0.0041696	Bacteroides faecis	0	0	0	0	0.00772282	0	0	0.00476849	0	0	0	0	0	0	0	0	0.0105344	0	0	0.00441941	0	0	0	0.00459948	0	0	0	0	0	0	0	0	0	0	0.00537106	0	0	0.0036121	0	0	0	0	0	0.00875856	0
39	0.188406	0.0256894	0.00231443	Coprococcus comes	0.0139262	0.0133355	0	0	0	0	0	0	0	0	0	0	0	0	0	0	0	0	0	0	0	0	0	0	0.0103665	0	0	0	0	0	0	0	0	0	0	0	0	0	0	0	0	0	0	0	0
36	0.173913	0.0180087	0.00169699	Flavonifractor unknown_species	0.00743205	0.00662352	0.0100513	0	0	0	0.0100825	0	0	0.00823223	0	0	0	0	0	0	0	0	0	0	0	0	0	0	0	0	0	0	0	0	0	0	0	0	0	0	0	0	0	0	0	0	0	0	0
36	0.173913	0.136868	0.00557678	Akkermansia muciniphila	0.00912145	0.00898406	0	0.0170823	0	0	0.0564393	0	0	0.0203832	0	0	0	0.0175802	0	0	0	0	0	0	0	0	0	0	0	0	0	0	0	0	0	0	0	0	0	0	0	0	0	0	0	0	0.0176513	0	0
35	0.169082	0.469484	0.0126459	Bacteroides eggerthii	0	0	0.0245242	0	0	0.0139083	0	0	0	0	0	0	0	0	0	0	0	0	0	0	0	0	0	0	0	0	0	0	0	0	0	0	0	0	0	0	0	0	0	0	0	0	0	0	0
35	0.169082	0.0312114	0.00214472	Anaerobutyricum hallii	0.0134097	0.0140306	0	0.00989344	0	0	0	0.00697867	0.0233513	0	0.0143138	0	0	0	0	0	0	0	0	0.0129893	0.00889939	0	0	0	0	0	0	0	0	0	0	0	0	0	0	0	0	0	0	0	0	0	0	0	0
33	0.15942	0.0772434	0.00458678	Bifidobacterium adolescentis	0	0	0	0.0574521	0	0.0572976	0	0.0102391	0	0.0183007	0	0	0	0	0	0	0	0	0	0.0403539	0	0	0	0	0	0	0	0	0	0	0	0	0	0	0	0	0	0	0.0195133	0	0	0	0	0	0
32	0.154589	0.203981	0.0101873	Phocaeicola coprocola	0	0	0.0570268	0	0.00673047	0	0.0438593	0	0	0	0	0	0	0	0	0	0	0	0	0	0.0376413	0	0	0.0196068	0	0	0.0238589	0	0	0	0	0.0131836	0	0	0.052789	0	0	0	0	0	0	0	0	0	0
31	0.149758	0.0432101	0.00182531	Blautia obeum	0	0	0	0	0.00774744	0	0	0.0147454	0.00571807	0	0	0	0	0	0	0	0	0	0	0	0.00693026	0	0	0	0	0	0	0	0	0	0	0	0	0	0	0	0	0	0	0	0	0	0	0	0
29	0.140097	0.369477	0.00894411	Phocaeicola plebeius	0	0	0	0	0.00831032	0	0	0	0	0	0	0	0.0169433	0	0.00806461	0	0	0.00975331	0	0	0	0	0.052619	0	0	0	0	0.0522019	0.0103196	0	0	0	0	0.0277722	0	0	0	0	0	0	0	0	0	0.0454889	0
28	0.135266	0.0630273	0.00215177	Alistipes finegoldii	0	0	0	0.00743323	0	0	0	0	0	0	0	0	0	0	0	0.0134574	0	0	0	0	0	0	0	0	0	0	0	0	0	0	0	0	0	0	0	0	0	0	0	0.00978643	0.0119337	0	0	0	0
27	0.130435	0.0398954	0.00150065	Agathobaculum butyriciproducens	0	0	0	0	0	0	0	0.0109005	0	0	0.00872548	0	0	0	0	0	0	0	0	0	0	0	0	0	0.012297	0	0	0	0	0	0	0	0	0	0	0	0	0	0	0	0	0	0	0	0
25	0.120773	0.0209139	0.00104084	Parabacteroides unknown_species	0	0	0	0	0	0.00497506	0	0	0	0	0	0	0.0177233	0	0	0	0	0	0	0	0	0	0.00727888	0	0	0.0120588	0	0	0	0	0	0	0	0	0	0	0	0	0.0103993	0	0.00513589	0	0	0	0
25	0.120773	0.0750216	0.00224374	Bacteroides finegoldii	0	0	0	0	0	0	0	0	0	0	0	0	0	0	0	0	0	0	0	0	0	0	0	0	0	0	0	0	0	0	0	0	0	0	0	0	0	0	0	0.0132392	0	0	0	0	0
25	0.120773	0.0264719	0.00148544	Methanosarcina unknown_species	0	0	0	0	0	0	0	0	0	0	0	0.00677645	0.0182536	0	0	0	0	0	0	0	0	0	0	0.0100775	0.0244704	0	0	0	0	0	0	0.0082774	0	0	0	0	0	0.00523128	0	0	0.00739294	0.00691686	0.0126407	0	0
24	0.115942	0.0363105	0.00140718	Roseburia hominis	0	0	0	0	0.0103918	0	0.0222245	0.010038	0	0.00776512	0	0	0.0363105	0	0	0	0.00924794	0	0.0111314	0	0.0103465	0	0	0	0	0	0	0	0.0204704	0	0	0	0	0	0	0	0	0	0	0.00774921	0	0	0	0	0
24	0.115942	0.0174532	0.00107343	Dorea unknown_species	0	0	0	0	0.00868632	0	0	0	0	0	0	0	0	0.00755607	0	0	0	0	0	0	0	0.00771776	0	0	0	0	0	0	0	0	0	0	0	0	0	0	0	0	0	0	0	0	0	0	0
24	0.115942	0.181193	0.00369133	Bacteroides intestinalis	0	0	0.0254947	0	0	0	0	0	0	0	0	0	0	0	0.00461797	0	0	0	0	0	0	0	0.0226437	0	0	0	0	0	0	0	0	0	0	0	0	0	0	0	0	0	0	0	0	0	0
22	0.10628	0.0556626	0.0025859	Phascolarctobacterium succinatutens	0.0291977	0.0318365	0	0	0	0.0196183	0	0	0	0	0	0	0	0	0	0	0	0	0	0	0	0	0	0	0	0	0	0	0	0	0	0	0	0	0	0	0.0237476	0	0	0.0351439	0.0175888	0.0144839	0	0	0
21	0.101449	0.0281845	0.00114865	Flavonifractor plautii	0	0	0	0	0	0	0	0	0.0063578	0	0	0	0	0	0	0	0	0	0	0	0	0	0	0	0	0	0	0	0	0	0	0	0	0	0	0	0	0	0	0	0	0	0	0	0
21	0.101449	0.0154215	0.000990792	Oscillibacter unknown_species	0	0	0.0100549	0	0	0	0.00893013	0	0	0	0	0	0	0	0	0	0	0	0	0	0	0.00686317	0	0	0	0	0	0	0	0	0	0	0	0	0	0	0	0	0	0	0	0	0	0	0
21	0.101449	0.0545973	0.0020039	Parasutterella excrementihominis	0	0	0.0126496	0	0	0	0	0	0	0	0	0	0.0109053	0	0	0	0	0	0	0	0	0	0	0	0.0183762	0	0	0	0	0.0186899	0	0	0	0	0	0	0	0	0	0	0	0.00846464	0	0	0
21	0.101449	0.0338839	0.00140815	Escherichia coli	0	0	0	0	0	0	0.0157168	0	0	0	0	0	0	0	0	0.00697033	0	0.00491976	0	0	0	0	0	0	0	0	0	0	0	0	0	0	0	0	0	0	0	0	0	0	0	0	0	0	0
19	0.0917874	0.0469231	0.00133536	Ruminococcus lactaris	0.0121673	0.0140309	0	0	0	0	0	0	0	0	0	0	0	0	0	0	0	0	0.0130233	0	0	0	0	0	0	0	0	0	0.0469231	0	0	0	0	0	0	0	0	0	0	0	0	0	0	0	0
18	0.0869565	0.0230205	0.000809541	Bilophila wadsworthia	0	0	0	0	0	0	0	0	0	0	0	0	0	0	0	0	0	0	0	0	0	0	0	0	0.0131759	0	0	0	0	0	0	0	0	0	0	0	0.00752882	0	0	0	0	0	0.00549773	0	0
18	0.0869565	0.0485445	0.00213366	Holdemanella biformis	0	0	0	0	0	0	0	0	0	0	0	0	0	0	0	0	0	0	0	0	0	0	0	0	0.0151381	0	0	0	0	0	0	0	0	0	0	0	0	0	0	0	0	0	0	0	0
18	0.0869565	0.00696411	0.000375066	Streptomyces unknown_species	0	0	0	0	0	0	0	0	0	0	0	0	0.00696411	0	0	0	0	0	0	0	0	0	0	0	0.00351107	0	0	0	0	0	0	0	0	0	0	0	0	0.00319834	0	0	0	0.00335847	0	0	0
17	0.0821256	0.0220098	0.00093043	Subdoligranulum unknown_species	0	0	0	0	0	0	0	0.0117152	0	0	0	0	0	0	0	0	0	0	0	0	0	0	0	0	0	0	0	0	0	0	0	0	0	0	0	0	0	0	0	0	0	0	0	0	0
17	0.0821256	0.0294937	0.000984575	Agathobaculum unknown_species	0	0	0.00951885	0	0	0	0.0143411	0	0.0109436	0	0	0	0	0	0	0	0	0	0	0	0	0	0	0	0	0	0	0	0.00821902	0	0	0	0	0	0	0	0	0	0	0	0	0	0	0	0
17	0.0821256	0.0229437	0.000768342	Dorea formicigenerans	0	0	0	0	0	0	0	0	0.00731919	0	0	0	0	0	0	0	0	0	0	0	0	0	0	0	0	0	0	0	0	0	0	0	0	0	0	0	0	0	0	0	0	0	0	0	0
16	0.0772947	0.0343894	0.000984449	Dysosmobacter welbionis	0	0	0	0	0	0	0	0	0	0	0	0	0	0	0	0	0	0	0	0	0	0	0	0	0	0	0	0	0	0	0	0	0	0	0	0	0	0	0	0	0	0	0	0	0
16	0.0772947	0.0116619	0.000612438	Pseudoflavonifractor unknown_species	0	0	0.00634263	0	0	0	0.00697003	0	0	0	0	0	0	0	0	0	0	0	0	0	0	0	0	0	0	0	0	0	0	0	0	0	0	0	0	0	0	0	0	0	0	0	0	0	0
16	0.0772947	0.132491	0.00312335	Phocaeicola coprophilus	0	0	0	0	0.0431549	0.0446403	0	0	0	0	0	0	0	0	0	0	0	0	0	0	0.00972557	0	0.0117591	0	0.0491327	0	0	0	0	0	0	0	0	0	0	0	0	0	0.00850387	0	0	0	0	0	0
15	0.0724638	0.0843774	0.0019341	Akkermansia unknown_species	0	0	0	0	0	0.00918034	0	0	0	0	0	0	0	0	0	0	0	0	0	0	0	0	0	0	0	0	0	0	0	0	0	0	0	0	0	0	0	0	0	0	0	0	0	0	0
14	0.0676329	0.0295986	0.00135593	Dialister unknown_species	0	0	0	0	0	0	0	0	0	0	0	0	0	0	0	0	0	0.0295986	0	0	0	0	0	0	0	0.0217543	0	0	0	0	0	0	0	0	0	0	0	0	0	0	0	0	0	0	0
14	0.0676329	0.186786	0.00408416	Halococcus sediminicola	0	0	0	0	0	0	0	0	0	0	0	0	0	0	0	0	0	0	0	0	0	0	0	0	0	0	0	0	0	0	0	0	0	0	0	0	0	0	0	0	0	0	0	0	0
14	0.0676329	0.0420633	0.00108774	Paraprevotella xylaniphila	0	0	0	0	0.0275529	0	0	0	0	0	0	0	0	0	0.0204538	0	0	0	0	0	0	0	0	0	0	0	0	0.02237	0	0	0	0	0	0.0155083	0	0	0	0	0	0	0	0	0	0	0
14	0.0676329	0.029227	0.000915601	Aeromonas media	0	0.029227	0	0	0	0	0	0	0	0	0	0	0	0	0	0	0	0	0	0	0	0	0	0	0	0	0	0	0	0	0	0	0	0	0	0	0	0	0.023358	0.00697432	0	0	0	0	0
12	0.057971	0.0687829	0.00118574	Ruminococcus callidus	0	0	0	0	0.0156488	0	0	0	0	0	0	0	0	0	0	0	0	0	0	0.016235	0	0	0	0	0	0	0.00837721	0	0	0	0	0	0	0	0	0	0	0	0	0	0	0	0	0	0
12	0.057971	0.0325892	0.000987682	Bifidobacterium longum	0	0	0	0	0	0	0	0	0	0	0	0	0	0	0	0	0	0	0	0	0	0	0	0	0	0	0	0	0	0	0	0	0	0	0	0	0	0	0	0	0	0	0	0	0
11	0.0531401	0.0475064	0.000805557	Bacteroides salyersiae	0	0	0	0	0	0	0.00839579	0	0	0	0	0	0	0	0	0	0	0	0	0	0	0	0	0	0	0	0	0	0	0	0	0	0	0	0	0	0	0	0	0	0	0	0	0	0
11	0.0531401	0.0895279	0.00142437	Mycobacterium avium	0	0	0	0	0	0	0	0	0	0	0	0.00841969	0.0356484	0	0	0	0	0	0	0	0	0	0	0.0196119	0	0	0	0	0	0	0	0	0	0	0	0	0	0	0	0	0	0	0	0	0
11	0.0531401	0.0500388	0.00124359	Holdemanella unknown_species	0	0	0	0	0	0	0	0	0	0	0	0	0	0	0	0	0	0	0	0	0	0	0	0	0.0125258	0	0	0	0	0	0	0	0	0	0	0	0	0	0	0	0	0	0	0	0
11	0.0531401	0.0261988	0.00083897	Parasutterella unknown_species	0	0	0	0	0	0	0	0	0	0	0	0	0	0	0	0	0	0	0	0	0	0	0	0	0.023	0	0	0	0	0	0	0	0	0	0	0	0	0	0	0	0	0	0	0	0
11	0.0531401	0.0306586	0.000604665	Eubacterium ramulus	0	0	0	0	0	0	0	0	0	0	0	0	0	0	0	0	0	0	0	0	0	0	0	0	0	0	0	0	0	0	0	0	0	0	0	0	0	0	0	0	0	0	0	0	0
11	0.0531401	0.038082	0.000704031	Ruthenibacterium lactatiformans	0	0	0	0	0	0	0	0	0	0	0	0	0	0	0	0	0	0	0	0	0	0	0	0	0	0	0	0	0	0	0	0	0	0	0	0	0	0	0	0	0	0	0	0	0
11	0.0531401	0.0386819	0.000657385	Anaerostipes unknown_species	0	0	0	0	0	0	0	0	0.00672564	0	0	0	0	0	0	0	0	0	0	0	0	0	0	0	0	0	0	0	0	0	0	0	0	0	0	0	0	0	0	0	0	0	0	0	0
11	0.0531401	0.145968	0.0014913	Sutterella unknown_species	0	0	0	0.014374	0	0.00989447	0	0	0	0	0	0	0	0	0	0	0	0	0	0	0	0	0	0.0103461	0	0	0	0	0	0	0.0100587	0	0	0	0	0	0.028992	0	0	0	0	0	0	0	0
11	0.0531401	0.0184034	0.000518482	Butyricimonas faecalis	0	0	0	0	0	0.0100447	0	0	0	0	0	0	0.0119475	0	0	0	0	0	0	0	0	0	0	0	0	0	0	0	0	0	0	0	0	0	0	0	0	0	0.0184034	0	0	0	0.00809413	0	0
10	0.0483092	0.043211	0.000762814	Bacteroides clarus	0	0	0	0	0	0	0	0	0.00604667	0	0	0	0	0	0	0	0	0	0	0	0	0	0	0.0126143	0	0	0	0	0	0	0	0	0	0	0	0	0	0	0	0	0	0	0	0	0
10	0.0483092	0.0579649	0.00120317	Acinetobacter nosocomialis	0	0	0.0198052	0	0	0	0	0	0	0	0	0	0	0	0	0	0	0	0	0	0	0	0	0	0	0	0	0	0	0	0	0	0	0	0	0	0	0	0	0	0	0	0	0	0
9	0.0434783	0.0598723	0.000930862	Streptococcus salivarius	0	0	0	0.017995	0	0	0	0	0	0	0	0	0	0	0	0	0	0	0	0	0	0	0	0	0	0	0	0	0	0	0	0	0	0	0	0	0	0	0	0	0	0	0	0	0
9	0.0434783	0.0539493	0.00107965	Acidaminococcus intestini	0	0	0	0	0	0	0	0	0	0	0	0	0	0	0	0	0	0	0	0	0	0	0	0	0	0	0	0	0	0	0	0	0	0	0	0	0.0539493	0	0	0	0	0	0	0	0
9	0.0434783	0.00792508	0.000277821	Parabacteroides goldsteinii	0	0	0	0	0	0	0	0	0	0	0	0	0	0	0	0	0	0	0	0	0	0	0	0	0	0	0	0	0	0	0	0	0	0	0	0	0	0	0	0	0	0	0	0	0
9	0.0434783	0.0835164	0.00140265	Elizabethkingia anophelis	0	0	0	0	0	0	0	0	0	0	0	0	0	0	0	0	0	0	0	0	0	0	0	0	0	0	0	0	0	0.0121646	0	0.0835164	0	0	0	0	0	0	0.0158777	0	0	0	0	0	0
9	0.0434783	0.0258572	0.000702609	Alistipes ihumii	0	0	0	0	0	0	0	0	0	0	0	0	0	0	0	0	0	0	0	0	0	0	0	0	0	0	0	0	0	0	0	0	0	0	0	0	0	0	0	0	0	0	0	0	0
9	0.0434783	0.0909706	0.00242828	Streptomyces otsuchiensis	0	0	0	0	0	0	0	0	0	0	0	0	0	0	0	0	0	0	0	0	0	0	0	0	0	0	0	0	0	0	0	0	0	0	0	0	0	0	0	0	0	0	0	0	0
9	0.0434783	0.0627471	0.00108361	Pseudoruminococcus massiliensis	0	0	0	0.0224129	0.0188106	0	0	0	0	0	0	0	0	0.0180234	0	0	0	0	0	0	0	0	0	0	0	0	0	0	0	0	0	0	0	0	0	0	0	0	0	0	0	0	0	0	0
9	0.0434783	0.0740456	0.00210106	Mycoplasma hyopneumoniae	0	0	0	0	0	0	0	0.0269229	0	0	0	0	0	0.0424271	0	0	0	0.0395249	0	0	0	0	0	0	0	0	0	0	0	0	0	0	0	0	0	0	0	0	0	0	0	0	0	0	0
9	0.0434783	0.0546429	0.000855153	Alistipes dispar	0	0	0	0	0	0	0	0	0	0	0	0	0	0	0	0	0	0	0	0	0	0	0	0	0	0	0	0	0	0	0	0	0	0	0	0	0	0	0	0	0	0.0122516	0	0	0
9	0.0434783	0.0249672	0.000597415	Herpetosiphon llansteffanensis	0	0	0	0	0	0	0	0	0	0.00948122	0	0	0	0	0	0	0	0	0	0	0	0	0	0	0	0	0	0	0	0	0	0	0	0	0	0	0	0	0	0	0	0	0	0	0
9	0.0434783	0.125123	0.00169551	Prevotella rara	0	0	0	0	0	0	0	0	0	0	0	0.029797	0	0	0	0	0	0	0	0	0	0	0	0	0	0	0	0	0	0	0.00691968	0	0	0	0	0	0	0	0	0	0	0	0	0.0150432	0
9	0.0434783	0.224528	0.00410465	Paraburkholderia ribeironis	0	0	0	0	0	0	0	0	0	0	0	0	0	0	0	0	0.0216286	0	0	0	0	0	0	0	0.161831	0	0	0	0	0	0	0	0	0	0	0	0	0	0	0	0	0	0	0	0
9	0.0434783	0.0139218	0.00045785	Eubacterium ventriosum	0	0	0	0	0	0	0	0	0	0	0	0	0	0	0	0	0	0	0	0	0	0	0	0	0	0	0	0	0	0	0	0	0	0	0	0	0	0	0	0	0	0	0	0	0
8	0.0386473	0.161099	0.00296829	Erwinia mediterraneensis	0	0	0	0	0	0	0	0	0	0	0	0	0	0	0	0	0	0	0	0	0	0	0	0	0	0	0	0	0	0	0	0	0	0	0	0.104723	0.0378596	0.0910399	0	0	0	0	0	0	0
8	0.0386473	0.559008	0.00642574	Campylobacter coli	0	0	0	0	0	0	0	0	0	0	0	0	0	0	0	0	0	0	0	0	0	0	0	0	0	0.15291	0	0	0	0	0.0993375	0	0	0	0	0	0	0	0	0	0	0	0	0	0
8	0.0386473	0.0131845	0.000303317	Butyricimonas virosa	0	0	0.00585211	0	0	0	0	0	0	0	0	0	0.00859122	0	0	0	0	0	0	0	0	0	0	0	0	0	0	0	0	0	0	0	0	0	0	0	0	0	0	0	0	0	0	0	0
8	0.0386473	0.141807	0.00185473	Prevotella marseillensis	0	0	0	0	0	0	0	0	0	0	0	0.0348024	0	0	0	0	0	0	0	0	0	0	0	0	0	0	0	0	0	0	0	0	0	0	0	0	0	0	0	0	0	0	0	0.0147031	0
8	0.0386473	0.0173417	0.000357791	Butyricimonas faecihominis	0	0	0	0	0	0	0	0	0	0	0	0	0	0	0	0.0129964	0.0173417	0	0	0	0	0	0	0	0	0	0	0	0	0	0	0	0	0	0	0	0	0	0	0	0	0	0	0	0
8	0.0386473	0.122098	0.00225008	Streptomyces varsoviensis	0	0	0	0	0	0	0	0	0	0	0	0	0	0	0	0	0	0	0	0	0	0	0	0	0	0	0	0	0	0	0	0	0	0	0	0	0	0	0	0	0.0296757	0.0490441	0.0660978	0.0228058	0
7	0.0338164	0.0389489	0.000673443	Legionella sainthelensi	0	0	0	0	0	0	0	0	0	0	0	0.00896232	0.0389489	0	0	0	0	0	0	0	0	0	0	0.0203399	0	0	0	0	0	0	0	0	0	0	0	0	0	0	0	0	0	0	0	0	0
7	0.0338164	0.0335924	0.00054286	Coprobacter fastidiosus	0	0	0	0	0	0	0	0	0	0	0	0	0	0	0	0	0	0	0	0	0	0	0	0	0	0	0	0	0	0	0	0	0	0	0	0	0	0	0	0	0	0	0	0	0
7	0.0338164	0.0642111	0.000652227	Prevotellamassilia timonensis	0	0	0	0	0	0	0	0	0	0	0	0	0	0	0	0	0	0	0	0	0	0	0	0	0	0	0	0	0	0	0.00789743	0	0.00812249	0	0	0	0	0.00803241	0	0	0	0	0	0	0.0642111
7	0.0338164	0.0587724	0.00112342	Prevotella stercorea	0	0	0	0	0	0	0	0	0	0	0	0.0297823	0	0	0.0570689	0	0	0	0	0	0	0	0.0587724	0	0	0.0144505	0	0	0	0	0	0	0	0	0	0	0	0	0	0	0	0	0	0	0.0161015
7	0.0338164	0.0327959	0.000616697	Corallococcus aberystwythensis	0.0185941	0	0	0	0	0	0	0	0	0	0	0	0	0	0	0	0	0	0	0	0	0	0	0	0	0	0	0	0	0	0	0	0	0	0	0	0	0	0	0	0	0	0	0	0
7	0.0338164	0.0128162	0.000252419	Mycolicibacterium fortuitum	0	0	0	0	0	0	0	0	0	0	0	0	0	0	0	0	0	0	0	0	0	0	0	0	0	0	0	0	0	0	0	0	0	0	0	0	0	0	0	0	0	0	0	0	0
7	0.0338164	0.0225534	0.000354266	Streptomyces novaecaesareae	0	0	0	0	0	0	0	0	0	0	0	0.00662438	0.0225534	0	0	0	0	0	0	0	0	0	0	0.0106095	0	0	0	0	0	0	0	0	0	0	0	0	0	0	0	0	0	0	0	0	0
7	0.0338164	0.0176033	0.000220084	Streptomyces ochraceiscleroticus	0	0	0	0	0	0	0	0	0	0	0	0	0	0	0	0	0	0	0	0	0	0	0	0	0	0.00647809	0	0	0	0	0.00410582	0	0	0	0	0	0	0	0	0	0	0	0	0	0
7	0.0338164	0.0221384	0.000453962	Mycolicibacterium unknown_species	0	0	0	0	0	0	0	0	0	0	0	0	0	0	0	0	0	0	0	0	0	0	0	0	0	0	0	0	0	0	0	0	0	0	0	0	0	0	0	0	0	0	0	0	0
6	0.0289855	0.0204255	0.000326594	Faecalibacillus intestinalis	0	0	0	0	0	0	0	0	0	0	0	0	0	0	0	0	0	0	0	0	0	0	0	0	0	0	0	0	0	0	0	0	0	0	0	0	0	0	0	0	0	0	0	0	0
6	0.0289855	0.00776731	0.000160414	Bacteroides koreensis	0	0	0	0	0	0	0	0	0	0	0	0	0	0	0	0	0	0	0	0	0	0	0	0	0	0	0	0	0	0	0	0	0	0	0	0	0	0	0	0	0	0	0	0	0
6	0.0289855	0.0447473	0.000488417	Prevotellamassilia unknown_species	0	0	0	0	0	0	0	0	0	0	0	0	0.0162861	0	0	0	0	0	0	0	0	0	0	0	0	0	0	0	0	0	0	0	0	0	0	0	0	0.0447473	0	0	0	0	0	0	0.0115526
6	0.0289855	0.0484306	0.000509616	Duncaniella unknown_species	0	0	0	0	0.0150164	0.0127153	0	0	0	0	0	0	0	0	0	0	0	0	0	0	0	0	0	0	0	0	0	0	0	0	0	0	0	0	0	0	0	0	0	0	0	0	0	0	0
6	0.0289855	0.088224	0.000895096	Luteococcus japonicus	0	0	0	0	0	0	0	0	0	0	0	0	0	0	0	0	0	0	0.0375815	0	0	0	0	0	0	0	0	0	0	0	0	0	0	0	0	0	0	0	0	0	0	0	0	0	0
6	0.0289855	0.0133469	0.000260992	Alistipes senegalensis	0	0	0	0	0	0	0	0	0	0	0	0	0	0	0	0	0	0	0	0	0	0	0	0	0	0	0	0	0	0	0	0	0	0	0	0	0	0	0	0	0	0	0	0	0
6	0.0289855	0.0229122	0.000359807	Catenibacterium mitsuokai	0	0.0102118	0	0	0	0	0	0	0	0	0	0	0	0	0	0	0	0	0	0	0	0	0	0	0	0	0.00981025	0	0	0	0	0	0	0	0	0	0	0	0	0	0	0	0	0	0
6	0.0289855	0.0250897	0.000370596	Streptomyces chryseus	0	0	0	0	0	0	0	0	0	0	0	0	0	0	0	0	0	0	0	0	0	0	0	0	0	0	0	0	0	0	0	0	0	0	0	0	0	0	0	0	0	0	0	0	0
6	0.0289855	0.0817476	0.0010237	Brachyspira aalborgi	0	0	0	0	0	0	0	0	0	0	0.0352349	0	0	0	0	0	0	0	0	0	0	0	0	0	0	0	0	0	0	0	0	0	0	0	0	0	0	0	0	0	0	0	0	0	0
6	0.0289855	0.0176377	0.00039559	Phascolarctobacterium unknown_species	0.0134297	0.0155897	0	0	0	0	0	0	0	0	0	0	0	0	0	0	0	0	0	0	0	0	0	0	0	0	0	0	0	0	0	0	0	0	0	0	0.012467	0	0	0	0	0	0	0	0
6	0.0289855	0.0579418	0.00115914	Mycoplasma unknown_species	0	0	0	0	0	0	0	0.0402688	0	0	0	0	0	0.0579418	0	0	0	0	0	0	0	0	0	0	0	0	0	0	0	0	0	0	0	0	0	0	0	0	0	0	0	0	0	0	0
6	0.0289855	0.0213635	0.000363473	Actinospica acidiphila	0	0	0	0	0	0	0	0	0	0	0	0	0	0	0	0	0	0	0	0	0	0	0	0	0	0	0	0	0	0	0	0	0	0	0	0	0	0	0.0177922	0.00759194	0	0	0	0	0
5	0.0241546	0.242742	0.002304	Butyrivibrio crossotus	0	0	0	0	0	0	0	0	0	0	0	0	0	0	0	0	0	0	0.0225078	0	0	0.0350609	0	0	0	0	0	0	0	0	0	0	0	0	0	0	0	0	0	0	0	0	0	0	0
5	0.0241546	0.00537895	0.000107361	Enterocloster unknown_species	0	0	0	0	0	0	0	0	0	0	0	0	0	0	0	0	0	0	0	0	0	0	0	0	0	0	0	0	0	0	0	0	0	0	0	0	0	0	0	0	0	0	0	0	0
5	0.0241546	0.00809209	0.000111236	Corallococcus unknown_species	0.00534733	0	0	0	0	0	0	0	0	0	0	0	0	0	0	0	0	0	0	0	0	0	0	0	0	0	0	0	0	0	0	0	0	0	0	0	0	0	0	0	0	0	0	0	0
5	0.0241546	0.0208289	0.000382935	Alistipes indistinctus	0	0	0	0.00902031	0	0	0	0	0	0.020155	0	0	0	0	0	0	0	0	0	0	0	0	0	0	0	0	0	0	0	0	0	0	0	0	0	0	0	0	0	0	0	0	0	0	0
5	0.0241546	0.0431122	0.000479165	Bifidobacterium pseudocatenulatum	0	0	0	0	0	0	0	0	0	0	0	0	0	0	0	0	0	0	0	0	0	0	0	0	0	0	0	0	0	0	0	0	0	0	0	0	0	0	0	0	0	0	0	0	0
5	0.0241546	0.0426477	0.000606697	Duodenibacillus massiliensis	0	0	0	0	0	0	0	0	0	0	0	0	0	0	0	0	0	0	0	0	0	0	0	0	0	0	0	0	0	0	0	0	0	0	0	0	0	0	0	0	0	0	0	0.0318949	0
5	0.0241546	0.0156242	0.000335735	Haemophilus unknown_species	0	0	0	0	0	0	0	0	0	0	0	0	0	0	0	0	0.0135948	0	0	0	0	0	0	0	0	0	0	0	0	0	0	0	0	0	0	0	0	0	0	0	0	0	0	0	0
5	0.0241546	0.131908	0.00159869	Succinivibrio unknown_species	0	0	0	0	0	0	0	0	0	0	0	0	0	0	0	0.0388735	0	0	0	0	0	0	0	0	0	0.131908	0	0	0	0	0	0	0	0	0	0	0	0	0	0	0	0	0	0	0
5	0.0241546	0.0308459	0.000482384	Kocuria rhizophila	0	0	0	0	0	0	0	0	0	0	0	0	0	0	0	0	0	0	0	0	0	0	0	0	0.0261633	0	0	0	0	0	0	0	0	0	0	0	0	0	0	0	0	0	0	0	0
5	0.0241546	0.0593931	0.000809755	Rubneribacter badeniensis	0	0	0	0	0	0	0	0	0	0	0	0	0	0	0	0	0	0	0	0	0	0	0	0	0.042328	0	0	0	0	0	0	0	0	0	0	0	0	0	0	0	0	0	0	0	0
5	0.0241546	0.0325903	0.000356376	Prevotella lascolaii	0	0	0	0	0	0	0	0	0	0	0	0	0	0	0	0	0	0	0	0	0	0	0	0	0	0	0	0	0	0	0.00696291	0	0	0	0	0	0	0	0.0325903	0	0	0	0	0.00790655	0.00616445
5	0.0241546	0.0216669	0.000329139	Acinetobacter unknown_species	0	0	0.00736832	0	0	0	0	0	0	0	0	0	0	0	0	0	0	0	0	0	0	0	0	0	0	0	0	0	0	0	0	0	0	0	0	0	0	0	0	0	0	0	0	0	0
5	0.0241546	0.00924213	0.000177609	Acinetobacter proteolyticus	0	0	0	0	0	0	0	0	0	0	0	0	0	0	0	0	0	0	0	0	0	0	0	0	0	0	0	0	0	0	0	0	0	0	0	0	0	0	0	0	0	0	0	0	0
5	0.0241546	0.065564	0.000852603	Bacteroides mediterraneensis	0	0	0	0	0	0	0	0	0	0	0	0	0	0	0	0	0	0	0	0	0	0	0	0	0	0	0	0	0	0	0	0	0	0	0	0	0	0	0	0	0	0	0	0	0
5	0.0241546	0.0199468	0.000314802	Escherichia albertii	0	0	0	0	0	0	0	0	0	0	0	0	0	0	0	0	0	0	0	0	0	0	0	0	0.0134847	0	0	0	0	0	0	0	0	0	0	0	0	0	0	0	0	0	0	0	0
5	0.0241546	0.00805664	0.00014656	Streptomyces niger	0	0	0	0	0	0	0	0	0	0	0	0	0	0	0	0	0	0	0	0	0	0	0	0	0	0	0	0	0	0	0	0	0	0	0	0.00630878	0	0.00667497	0	0	0	0	0	0	0
5	0.0241546	0.0343647	0.000329011	Methanosarcina mazei	0	0	0	0	0	0	0	0	0	0	0	0	0.0086323	0	0	0	0	0	0.0125414	0	0	0	0	0	0	0	0	0	0	0	0	0.00676739	0	0	0	0	0	0	0	0	0	0	0	0	0
4	0.0193237	0.0470619	0.000490872	Bifidobacterium animalis	0	0	0	0	0	0	0	0	0	0	0	0	0	0	0	0	0	0	0	0	0	0	0	0	0	0	0	0	0	0	0	0	0	0	0	0	0	0	0	0	0	0	0	0	0
4	0.0193237	0.0128934	0.000148392	Bacteroides nordii	0	0	0	0	0	0	0	0	0	0	0	0	0	0	0	0	0	0	0	0	0	0	0	0	0	0	0	0	0	0	0	0	0	0	0	0	0	0	0	0	0	0	0	0	0
4	0.0193237	0.0805965	0.000694225	Bifidobacterium bifidum	0	0	0	0	0	0	0	0	0	0	0	0	0	0	0	0	0	0	0	0	0	0	0	0	0	0	0	0	0	0	0	0	0	0	0	0	0	0	0	0	0	0	0	0	0
4	0.0193237	0.0360156	0.000258248	Rhodoplanes piscinae	0	0	0	0	0	0	0	0	0	0	0	0	0	0	0	0	0	0	0	0	0	0	0	0	0	0	0	0	0.0360156	0	0	0	0	0	0	0	0	0	0.00530679	0	0	0	0	0	0
4	0.0193237	0.00478881	8.1438e-05	Kitasatospora niigatensis	0	0	0	0	0	0	0	0	0	0	0	0	0	0	0	0	0	0	0	0	0	0	0	0	0	0	0	0	0	0	0	0.00478881	0	0	0	0	0	0	0	0	0	0	0	0	0
4	0.0193237	0.0054297	8.08784e-05	Eisenbergiella tayi	0	0	0	0	0	0	0	0	0	0	0	0	0	0	0	0	0	0	0	0	0	0	0	0	0	0	0	0	0	0	0	0	0	0	0	0	0	0	0	0	0	0	0	0	0
4	0.0193237	0.0939799	0.000795661	Micrococcus lylae	0	0	0	0	0	0	0	0	0	0	0	0	0	0	0	0	0	0	0	0	0	0	0	0	0	0	0	0	0	0	0	0	0	0	0	0	0	0	0	0	0	0	0	0	0
4	0.0193237	0.00846164	0.000129307	Nocardia cyriacigeorgica	0	0	0	0	0	0	0	0	0	0	0	0	0	0	0	0	0	0	0	0	0	0	0	0	0	0	0	0	0	0	0	0	0	0	0	0	0	0	0	0	0	0	0	0	0
4	0.0193237	0.136015	0.000945233	Prevotella pectinovora	0	0	0	0	0	0	0	0	0	0	0	0.0176015	0	0	0	0	0	0	0	0	0	0	0	0	0	0	0	0	0	0	0	0	0	0	0	0	0	0	0	0	0	0	0	0	0.0208926
4	0.0193237	0.0131007	0.000200327	Desulfovibrio piger	0	0	0.0131007	0	0	0	0	0	0	0	0	0	0	0	0	0	0	0	0	0	0	0	0	0	0	0	0	0	0	0	0	0	0	0	0	0	0	0	0	0	0	0	0	0	0
4	0.0193237	0.0229694	0.000218161	Hydrogenophaga intermedia	0	0	0	0	0	0	0	0	0	0	0	0	0	0	0	0	0	0	0	0	0	0	0	0	0	0.0074607	0	0	0	0	0	0	0	0	0	0	0	0	0	0	0	0	0	0	0
4	0.0193237	0.0115431	0.000157057	Butyricimonas paravirosa	0	0	0	0	0	0	0	0	0	0	0	0	0	0	0	0	0.00664244	0	0	0	0	0	0	0	0	0	0	0	0	0	0	0	0	0	0	0	0	0	0	0	0	0	0	0	0
4	0.0193237	0.0206452	0.000211055	Parabacteroides johnsonii	0	0	0	0	0	0	0	0	0	0	0	0	0	0	0	0	0	0	0	0	0	0	0	0	0	0	0	0	0	0	0	0	0	0	0	0	0	0	0	0	0	0	0	0	0
4	0.0193237	0.0172479	0.000268806	Lactobacillus acidophilus	0	0	0	0	0	0	0	0.0112958	0.0151702	0	0	0	0	0	0	0	0	0	0	0	0	0	0	0	0	0	0	0	0	0	0	0	0	0	0	0	0	0	0	0	0	0	0	0	0
4	0.0193237	0.00780285	0.000118391	Victivallis vadensis	0	0	0	0	0.00575505	0.00546715	0	0	0	0	0.00548188	0	0	0	0	0	0	0	0	0	0	0	0	0	0	0	0	0	0	0	0	0	0	0	0	0	0	0	0	0	0	0	0	0.00780285	0
4	0.0193237	0.0259424	0.000277291	Coprococcus phoceensis	0	0	0	0	0	0	0	0	0	0	0	0	0	0	0	0	0	0	0	0	0	0	0	0	0	0	0	0	0	0	0	0	0	0	0	0	0	0	0	0	0	0	0	0	0
4	0.0193237	0.0200074	0.000220843	Bacillus unknown_species	0.00712752	0	0	0	0	0	0	0	0	0	0	0	0	0	0	0	0	0	0	0	0	0	0	0	0	0	0	0	0	0	0	0	0	0	0	0	0	0	0	0	0	0	0	0	0
4	0.0193237	0.0232969	0.000215207	Blautia faecicola	0	0	0	0	0	0	0	0	0.0232969	0	0	0	0	0	0	0	0	0	0	0	0	0	0	0	0	0	0	0	0	0	0	0	0	0	0	0	0	0	0	0	0	0	0	0	0
4	0.0193237	0.00647101	0.000100928	Kitasatospora phosalacinea	0	0	0	0	0	0	0	0	0	0	0	0	0	0	0	0	0	0	0	0	0	0	0	0	0	0	0	0	0	0	0	0.00647101	0	0	0	0	0	0	0	0	0	0	0	0	0
4	0.0193237	0.0390694	0.000431117	Olsenella provencensis	0	0	0	0	0	0	0	0	0	0	0	0	0	0	0	0	0	0	0	0	0	0	0	0	0	0	0	0	0	0	0	0.0390694	0	0	0	0	0	0	0	0	0	0	0	0	0
3	0.0144928	0.00954421	0.000104673	Bacteroides congonensis	0	0	0	0	0	0	0	0	0	0	0	0	0	0	0	0	0	0	0	0	0	0	0	0	0	0	0.00563125	0	0	0	0	0	0	0	0	0	0	0	0	0	0	0	0	0	0
3	0.0144928	0.0238767	0.000292321	Methanobrevibacter smithii	0	0	0	0	0	0	0	0	0	0	0	0	0	0	0	0	0	0	0	0	0	0	0	0	0	0	0	0	0	0	0	0	0	0	0	0	0	0	0	0	0	0	0	0	0
3	0.0144928	0.0681087	0.00055863	Mycolicibacterium setense	0	0	0	0	0	0	0	0	0	0	0	0	0	0	0	0	0	0	0	0	0	0	0	0	0	0	0	0	0	0	0	0	0	0	0	0	0	0	0	0	0	0	0	0	0
3	0.0144928	0.010004	0.000117699	Mycobacterium lehmannii	0	0	0	0	0	0	0	0	0	0	0	0	0	0	0	0	0	0	0	0	0	0	0	0	0	0	0	0	0	0	0	0	0	0	0	0	0	0	0	0	0	0	0	0	0
3	0.0144928	0.0038317	4.50873e-05	Nonomuraea zeae	0	0	0	0	0	0	0	0	0	0	0	0	0	0	0	0	0	0	0	0	0	0	0	0	0	0	0	0	0	0	0	0	0	0	0	0	0	0	0	0	0	0	0	0	0
3	0.0144928	0.00895103	9.66105e-05	Serratia fonticola	0	0	0	0	0	0	0	0	0	0	0	0	0	0	0	0	0	0	0	0	0	0	0	0	0	0	0	0	0	0	0	0	0	0	0	0	0	0	0	0	0	0	0	0	0
3	0.0144928	0.0341817	0.000286746	Haemophilus parainfluenzae	0	0	0	0	0	0	0	0	0	0	0	0	0	0	0	0	0.0341817	0	0	0	0	0	0	0	0	0	0	0	0	0	0	0	0	0	0	0	0	0	0	0	0	0.0129473	0	0	0
3	0.0144928	0.0164354	0.000183608	Monoglobus pectinilyticus	0	0	0	0	0	0	0	0	0	0	0	0	0	0	0	0	0	0	0	0	0	0	0	0	0	0	0	0	0	0	0	0	0	0	0	0	0	0	0	0	0	0	0	0	0
3	0.0144928	0.0189606	0.000210955	Faecalibacillus faecis	0	0	0	0	0	0	0	0	0	0	0	0	0	0	0	0	0	0	0	0	0	0	0	0	0	0	0	0	0	0	0	0	0	0	0	0	0	0	0	0	0	0	0	0	0
3	0.0144928	0.0394543	0.000329846	Streptococcus thermophilus	0	0	0	0	0	0	0	0	0.0394543	0	0	0	0	0	0	0	0	0.0126082	0	0	0	0	0	0	0	0	0	0	0	0	0	0	0	0	0	0	0	0	0	0	0	0	0	0	0
3	0.0144928	0.0796535	0.00053683	Megamonas funiformis	0	0	0	0	0	0	0	0	0.0796535	0	0	0	0	0	0	0	0	0	0	0.0182926	0	0	0	0	0	0	0	0	0	0	0	0	0	0	0	0	0	0	0	0	0	0	0	0	0
3	0.0144928	0.0242639	0.000205771	Alistipes timonensis	0	0	0	0	0	0	0	0	0	0	0.00840267	0	0	0	0	0	0	0	0	0	0	0	0	0	0	0	0	0	0	0	0	0	0	0	0	0	0	0	0	0	0	0	0	0	0
3	0.0144928	0.00756652	7.28983e-05	Mycobacterium ahvazicum	0	0	0	0	0	0	0	0	0	0	0	0	0	0	0	0	0	0	0	0	0	0	0	0	0	0	0	0	0	0	0	0	0	0	0	0	0	0	0	0	0	0	0	0	0.0037586
3	0.0144928	0.00544502	6.84012e-05	Streptomyces achromogenes	0	0	0	0	0	0	0	0	0	0	0	0	0	0	0	0	0	0	0	0	0	0	0	0	0	0	0	0	0	0	0	0	0	0	0	0	0	0	0.00462054	0	0	0	0	0	0
3	0.0144928	0.00683182	6.62723e-05	Streptomyces violens	0	0	0	0	0	0	0	0	0	0	0	0	0	0	0	0	0	0	0	0	0	0	0	0	0	0	0	0	0	0	0	0	0	0	0	0	0	0	0	0	0	0	0	0	0.00310379
3	0.0144928	0.00585952	8.06705e-05	Phocaeicola sartorii	0	0	0	0	0	0	0	0	0	0	0	0	0	0	0	0	0	0	0	0	0	0	0	0	0	0	0	0	0	0	0	0	0	0	0	0	0	0	0	0	0	0	0	0	0
3	0.0144928	0.0160243	0.000215248	Haemophilus haemolyticus	0	0	0	0	0	0	0	0	0	0	0	0	0	0	0	0	0	0	0	0	0	0	0	0	0	0	0	0	0	0	0	0	0	0	0	0	0	0	0	0	0	0	0	0	0
3	0.0144928	0.0100058	0.000113282	Anaerobutyricum unknown_species	0	0	0	0	0	0	0	0	0	0	0	0	0	0	0	0	0	0	0	0	0	0	0	0	0	0	0	0	0	0	0	0	0	0	0	0	0	0	0	0	0	0	0	0	0
3	0.0144928	0.00570356	7.00393e-05	Mycobacterium unknown_species	0	0	0	0	0	0	0	0.0038818	0	0	0	0	0	0.00491277	0	0	0	0	0	0	0	0	0	0	0	0	0	0	0	0	0	0	0	0	0	0	0	0	0	0	0	0	0	0	0
2	0.00966184	0.0080424	7.66986e-05	Butyrivibrio unknown_species	0	0	0	0	0.0080424	0	0	0	0	0	0	0	0	0	0	0	0	0	0	0	0	0	0	0	0	0	0	0	0	0	0	0	0	0	0	0	0	0	0	0	0	0	0	0	0
2	0.00966184	0.0343758	0.00024159	Brachybacterium nesterenkovii	0	0	0	0	0	0	0	0	0	0	0	0	0	0	0	0	0	0	0	0	0	0	0	0	0	0	0	0	0	0	0	0	0	0	0	0	0	0	0	0	0	0	0	0	0
2	0.00966184	0.291249	0.00149125	Helicobacter felis	0	0	0	0	0	0	0	0	0	0	0	0	0	0	0	0	0	0	0	0	0	0	0	0	0	0	0	0	0	0	0	0	0	0	0	0	0	0	0	0	0	0	0	0	0
2	0.00966184	0.0115455	9.98855e-05	Dialister succinatiphilus	0	0	0	0	0	0	0	0	0	0	0	0	0	0	0	0	0	0.00913075	0	0	0	0	0	0	0	0	0	0	0	0	0	0	0	0	0.0115455	0	0	0	0	0	0	0	0	0	0
2	0.00966184	0.0177155	0.000121818	Halococcus unknown_species	0	0	0	0	0	0	0	0	0	0	0	0	0	0	0	0	0	0	0	0	0	0	0	0	0	0	0	0	0	0	0	0	0	0	0	0	0	0	0	0	0	0	0	0	0
2	0.00966184	0.0426853	0.000347378	Odoribacter laneus	0	0	0	0	0	0	0	0	0	0	0	0	0	0	0	0	0	0	0	0	0	0	0	0	0	0	0	0	0	0	0	0	0	0	0	0	0	0	0	0	0	0	0	0	0
2	0.00966184	0.0163902	0.000127199	Alistipes megaguti	0	0	0	0	0	0	0	0	0	0	0	0	0	0	0	0	0	0	0	0	0	0	0	0	0	0	0	0	0	0	0	0	0	0	0	0	0	0	0	0	0	0.00994001	0	0	0
2	0.00966184	0.00962515	6.57528e-05	Bacteroides timonensis	0	0	0	0	0	0	0	0	0	0	0	0	0	0	0	0	0	0	0	0	0	0	0	0	0	0	0	0	0	0	0	0	0	0	0	0	0	0	0	0.00398567	0	0	0	0	0
2	0.00966184	0.00826515	7.77327e-05	Anaerotruncus unknown_species	0	0	0	0	0	0	0	0	0	0	0	0	0	0	0	0	0	0	0	0	0	0	0	0	0	0	0	0	0	0	0	0	0	0	0	0	0	0	0	0	0	0	0	0	0
2	0.00966184	0.019091	0.000175974	Collinsella intestinalis	0	0	0	0	0	0	0	0	0	0	0	0	0	0	0	0	0	0	0	0	0	0	0	0	0	0	0	0	0	0	0	0	0	0	0	0	0	0	0	0	0	0	0	0	0
2	0.00966184	0.00793576	7.5829e-05	Ruthenibacterium unknown_species	0	0	0	0	0	0	0	0	0	0	0	0	0	0	0	0	0	0	0	0	0	0	0	0	0	0	0	0	0	0	0	0	0	0	0	0	0	0	0	0	0	0	0	0	0
2	0.00966184	0.0800785	0.000679919	Corynebacterium bouchesdurhonense	0	0	0	0	0	0	0	0	0	0	0	0	0	0	0	0	0	0	0	0	0	0	0	0	0	0	0	0	0	0	0	0	0	0	0	0	0	0	0	0	0	0	0	0	0
2	0.00966184	0.102391	0.000874941	Janibacter massiliensis	0	0	0	0	0	0	0	0	0	0	0	0	0	0	0	0	0	0	0	0	0	0	0	0	0	0	0	0	0	0	0	0	0	0	0	0	0	0	0	0	0	0	0	0	0
2	0.00966184	0.0390884	0.000232909	Mitsuokella jalaludinii	0	0	0	0	0	0	0	0	0	0	0	0	0	0	0	0	0	0	0	0	0	0.0390884	0	0	0	0	0	0	0	0	0	0	0.00912388	0	0	0	0	0	0	0	0	0	0	0	0
2	0.00966184	0.0243906	0.000176915	Veillonella parvula	0	0	0	0	0	0	0	0	0	0	0	0	0	0	0	0	0	0	0	0	0	0	0	0	0	0	0	0	0	0	0	0	0	0	0	0	0	0	0	0	0	0	0	0	0
2	0.00966184	0.08895	0.000503492	Bacteroides fluxus	0	0	0	0	0	0	0	0	0	0	0	0	0	0	0	0	0	0	0	0	0	0	0	0	0	0	0	0	0	0	0	0	0	0	0	0	0	0	0	0	0.0152728	0	0	0	0
2	0.00966184	0.0302613	0.000188139	Sutterella faecalis	0	0	0	0	0	0	0	0	0	0	0	0	0	0	0	0	0	0	0	0	0	0	0	0	0	0	0	0	0	0	0	0	0	0	0	0	0	0	0	0	0	0	0	0.00868338	0
2	0.00966184	0.0164728	0.000113026	Victivallis unknown_species	0	0	0	0	0	0	0	0	0	0	0	0	0	0	0	0	0	0	0	0	0	0	0	0	0	0	0	0	0	0	0	0	0	0	0	0	0	0	0	0	0	0	0	0.0164728	0
2	0.00966184	0.014101	0.0001048	Anaerobiospirillum unknown_species	0	0	0	0	0	0	0	0	0	0	0	0	0	0	0	0	0	0	0	0	0	0	0	0	0	0.014101	0	0	0	0	0	0	0	0	0	0	0	0	0	0	0	0	0	0	0
2	0.00966184	0.0200367	0.000127453	Bacillus tropicus	0	0	0	0	0	0	0	0	0	0	0	0	0	0	0	0	0	0	0	0	0	0	0	0	0	0	0	0	0	0	0	0	0	0	0	0	0	0	0	0	0	0	0	0	0
2	0.00966184	0.00639301	5.42681e-05	Bacteroides rodentium	0	0	0	0	0	0	0	0	0	0	0	0	0	0	0	0	0	0	0	0	0	0	0.00639301	0	0	0	0	0	0	0	0	0	0	0	0	0	0	0	0	0	0	0	0	0	0
2	0.00966184	0.0105598	9.3419e-05	Evtepia gabavorous	0	0	0	0	0	0	0	0	0	0	0	0	0	0	0	0	0	0	0	0	0	0	0	0	0	0	0	0	0	0	0	0	0	0	0	0	0	0	0	0	0	0	0	0	0
2	0.00966184	0.0139104	0.000108641	Intestinibacter bartlettii	0	0	0	0.00857824	0	0	0	0	0	0	0	0	0	0	0	0	0	0	0	0	0	0	0	0	0	0	0	0	0	0	0	0	0	0	0	0	0	0	0	0	0	0	0	0	0
2	0.00966184	0.0158539	0.000133649	Micrococcus unknown_species	0	0	0	0	0	0	0	0	0	0	0	0	0	0	0	0	0	0	0	0	0	0	0	0	0	0	0	0	0	0	0	0	0	0	0	0	0	0	0	0	0	0	0	0	0
2	0.00966184	0.021731	0.000183694	Muribaculum unknown_species	0	0	0	0	0	0.0162937	0	0	0	0	0	0	0	0	0	0	0	0	0	0	0	0	0	0	0	0	0	0	0	0	0	0	0	0	0	0	0	0	0	0	0	0	0	0	0
2	0.00966184	0.0101956	7.66943e-05	Mycolicibacterium elephantis	0	0.0101956	0	0	0	0	0	0	0	0	0	0	0	0	0	0	0	0	0	0	0	0	0	0	0	0	0	0	0	0	0	0	0	0	0	0	0	0	0	0	0	0	0	0	0
2	0.00966184	0.0346473	0.000220698	Ruminococcus champanellensis	0	0	0	0	0	0.0346473	0	0	0	0	0	0	0	0	0	0	0	0	0	0	0	0	0	0	0	0	0	0	0	0	0	0	0	0	0	0	0	0	0	0	0	0	0	0	0
1	0.00483092	0.0133244	6.43693e-05	Pectobacterium unknown_species	0	0	0	0	0	0	0	0	0	0	0	0	0	0	0	0	0	0	0	0	0	0	0	0	0	0	0	0	0	0	0	0	0	0	0	0	0	0	0	0	0	0	0	0	0
1	0.00483092	0.0166122	8.02524e-05	Helicobacter unknown_species	0	0	0	0	0	0	0	0	0	0	0	0	0	0	0	0	0	0	0	0	0	0	0	0	0	0	0	0	0	0	0	0	0	0	0	0	0	0	0	0	0	0	0	0	0
1	0.00483092	0.0860137	0.000415525	Acidipropionibacterium timonense	0	0	0	0	0	0	0	0	0	0	0	0	0	0	0	0	0	0	0	0	0	0	0	0	0	0	0	0	0	0	0	0	0	0	0	0	0	0	0	0	0	0	0	0	0
1	0.00483092	0.0112039	5.41253e-05	Legionella unknown_species	0	0	0	0	0	0	0	0	0	0	0	0	0	0	0	0	0	0	0	0	0	0	0	0	0	0	0	0	0	0	0	0	0	0	0	0	0	0	0	0	0	0	0	0	0
1	0.00483092	0.0108358	5.23468e-05	Bacteroides cutis	0	0	0	0	0	0	0	0	0	0	0	0	0	0	0	0	0	0	0	0	0	0	0	0	0	0	0	0	0	0	0	0	0	0	0	0	0	0	0	0	0	0	0	0	0
1	0.00483092	0.0200593	9.6905e-05	Aggregatibacter actinomycetemcomitans	0	0	0	0	0	0	0	0	0	0	0	0	0	0	0	0	0	0	0	0	0	0	0	0	0	0	0	0	0	0	0	0	0	0	0	0	0	0	0	0	0	0	0	0	0
1	0.00483092	0.0465026	0.00022465	Aromatoleum evansii	0	0	0	0	0	0	0	0	0	0	0	0	0	0	0	0	0	0	0	0	0	0	0	0	0	0	0	0	0	0	0	0	0	0	0	0	0	0	0	0	0	0	0	0	0
1	0.00483092	0.0207137	0.000100066	Aromatoleum unknown_species	0	0	0	0	0	0	0	0	0	0	0	0	0	0	0	0	0	0	0	0	0	0	0	0	0	0	0	0	0	0	0	0	0	0	0	0	0	0	0	0	0	0	0	0	0
1	0.00483092	0.0137179	6.62699e-05	Collinsella unknown_species	0	0	0	0	0	0	0	0	0	0	0	0	0	0	0	0	0	0	0	0	0	0	0	0	0	0	0	0	0	0	0	0	0	0	0	0	0	0	0	0	0	0	0	0	0
1	0.00483092	0.0201073	9.71365e-05	Dakarella massiliensis	0	0	0	0	0	0	0	0	0	0	0	0	0	0	0	0	0	0	0	0	0	0	0	0	0	0	0	0	0	0	0	0	0	0	0	0	0	0	0	0	0	0	0	0	0
1	0.00483092	0.00953403	4.60581e-05	Pseudoruminococcus unknown_species	0	0	0	0	0	0	0	0	0	0	0	0	0	0	0	0	0	0	0	0	0	0	0	0	0	0	0	0	0	0	0	0	0	0	0.00953403	0	0	0	0	0	0	0	0	0	0
1	0.00483092	0.0119267	5.76169e-05	Duodenibacillus unknown_species	0	0	0	0	0	0	0	0	0	0	0	0.0119267	0	0	0	0	0	0	0	0	0	0	0	0	0	0	0	0	0	0	0	0	0	0	0	0	0	0	0	0	0	0	0	0	0
1	0.00483092	0.006364	3.0744e-05	Hungatella effluvii	0	0	0	0	0	0	0	0	0	0	0	0	0	0	0	0	0	0	0	0	0	0	0	0	0	0	0	0	0	0	0	0	0	0	0	0	0	0	0	0	0	0	0	0	0
1	0.00483092	0.0165372	7.989e-05	Intestinimonas butyriciproducens	0	0	0	0	0	0	0	0	0	0	0	0	0	0	0	0	0	0	0	0	0	0	0	0	0	0	0	0	0	0	0	0	0	0	0	0	0	0	0	0	0	0	0	0	0
1	0.00483092	0.0166476	8.04231e-05	Megasphaera elsdenii	0	0	0	0	0	0	0	0	0	0	0	0	0	0	0	0	0	0	0	0	0	0	0	0	0	0	0	0	0	0	0	0	0	0	0	0	0	0	0	0	0	0	0	0	0
1	0.00483092	0.0316437	0.000152868	Dialister hominis	0	0	0	0	0	0	0	0	0	0	0	0	0	0	0	0	0	0	0	0	0	0	0	0	0	0	0	0	0	0	0	0	0	0	0	0	0	0	0	0	0	0	0	0	0
1	0.00483092	0.028209	0.000136275	Dialister massiliensis	0	0	0	0	0	0	0	0	0	0	0	0	0	0	0	0	0	0	0	0	0	0	0	0	0	0	0	0	0	0	0	0	0	0	0	0	0	0	0	0	0	0	0	0	0
1	0.00483092	0.0148858	7.1912e-05	Streptococcus unknown_species	0	0	0	0	0	0	0	0	0	0	0	0	0	0	0	0	0	0	0	0	0	0	0	0	0	0	0	0	0	0	0	0	0	0	0	0	0	0	0	0	0	0	0	0	0
1	0.00483092	0.0138914	6.71083e-05	Anaerotignum faecicola	0	0	0	0	0	0	0	0	0	0	0	0	0	0	0	0	0	0	0	0	0	0	0	0	0	0	0	0	0	0	0	0	0	0	0	0	0	0	0	0	0	0	0	0	0
1	0.00483092	0.0120088	5.80133e-05	Lactobacillus ruminis	0	0	0	0	0	0	0	0	0	0	0	0	0	0	0	0	0	0	0	0	0	0	0	0	0	0	0	0	0	0	0	0	0	0	0	0	0	0	0	0	0	0	0	0	0
1	0.00483092	0.0236459	0.000114231	Streptococcus parasanguinis	0	0	0	0	0	0	0	0	0	0	0	0	0	0	0	0	0	0	0	0	0	0	0	0	0	0	0	0	0	0	0	0	0	0	0	0	0	0	0	0	0	0	0	0	0
1	0.00483092	0.00513934	2.48277e-05	Enterocloster bolteae	0	0	0	0	0	0	0	0	0	0	0	0	0	0	0	0	0	0	0	0	0	0	0	0	0	0	0	0	0	0	0	0	0	0	0	0	0	0	0	0	0	0	0	0	0
1	0.00483092	0.0151312	7.30976e-05	Methanobrevibacter unknown_species	0	0	0	0	0	0	0	0	0	0	0	0	0	0	0	0	0	0	0	0	0	0	0	0	0	0	0	0	0	0	0	0	0	0	0	0	0	0	0	0	0	0	0	0	0
1	0.00483092	0.0167508	8.09217e-05	Clostridium innocuum	0	0	0	0	0	0	0	0	0	0	0	0	0	0	0	0	0	0	0	0	0	0	0	0	0	0	0	0	0	0	0	0	0	0	0	0	0	0	0	0	0	0	0	0	0
1	0.00483092	0.0201271	9.72325e-05	Faecalimonas umbilicata	0	0	0	0	0	0	0	0	0	0	0	0	0	0	0	0	0	0	0	0	0	0	0	0	0	0	0	0	0	0	0	0	0	0	0	0	0	0	0	0	0	0	0	0	0
1	0.00483092	0.0340073	0.000164287	Treponema unknown_species	0	0	0	0	0	0	0	0	0	0	0	0	0	0	0	0	0	0	0	0	0	0	0	0	0	0	0	0	0	0	0	0	0	0	0	0	0	0	0	0	0	0	0	0	0
1	0.00483092	0.01183	5.71499e-05	Acidaminococcus massiliensis	0	0	0	0	0	0	0	0	0	0	0	0	0	0	0	0	0	0	0	0	0	0	0	0	0	0	0	0	0	0	0	0	0	0	0	0	0	0	0	0	0	0	0	0	0
1	0.00483092	0.0127238	6.14675e-05	Asaccharobacter celatus	0	0	0	0	0	0	0	0	0	0	0	0	0	0	0	0	0	0	0	0	0	0	0	0	0	0	0	0	0	0	0	0	0	0	0	0	0	0	0	0	0	0	0	0	0
1	0.00483092	0.0152457	7.36506e-05	Bacteroides ndongoniae	0	0	0	0	0	0	0	0	0	0	0	0	0	0	0	0	0	0	0	0	0	0	0	0	0	0	0	0	0	0	0	0	0	0	0	0	0	0	0	0	0	0	0	0	0
1	0.00483092	0.0160683	7.76245e-05	Blautia luti	0	0	0	0	0	0	0	0	0	0	0	0	0	0	0	0	0	0	0	0	0	0	0	0	0	0	0	0	0	0	0	0	0	0	0	0	0	0	0	0	0	0	0	0	0
1	0.00483092	0.0108754	5.25379e-05	Collinsella tanakaei	0	0	0	0	0	0	0	0	0	0	0	0	0	0	0	0	0	0	0	0	0	0	0	0	0	0	0	0	0	0	0	0	0	0	0	0	0	0	0	0	0	0	0	0	0
1	0.00483092	0.0104379	5.04245e-05	Enterococcus faecalis	0	0	0	0	0	0	0	0	0	0	0	0	0	0	0	0	0	0	0	0	0	0	0	0	0	0	0	0	0	0	0	0	0	0	0	0	0	0	0	0	0	0	0	0	0
1	0.00483092	0.00516849	2.49686e-05	Herpetosiphon unknown_species	0	0	0	0	0	0	0	0	0	0	0	0	0	0	0	0	0	0	0	0	0	0	0	0	0	0	0	0	0	0	0	0	0	0	0	0	0	0	0	0	0	0	0	0	0
1	0.00483092	0.00613964	2.96601e-05	Klebsiella pneumoniae	0	0	0	0	0	0	0	0	0	0	0	0	0	0	0	0	0	0	0	0	0	0	0	0	0	0	0	0	0	0	0	0	0	0	0	0	0	0	0	0	0	0	0	0	0
1	0.00483092	0.0294003	0.00014203	Lactobacillus amylovorus	0	0	0	0	0	0	0	0	0	0	0	0	0	0	0	0	0	0	0	0	0	0	0	0	0	0	0	0	0	0	0	0	0	0	0	0	0	0	0	0	0	0	0	0	0
1	0.00483092	0.0489179	0.000236318	Lactobacillus mucosae	0	0	0	0	0	0	0	0	0	0	0	0	0	0	0	0	0	0	0	0	0	0	0	0	0	0	0	0	0	0	0	0	0	0	0	0	0	0	0	0	0	0	0	0	0
1	0.00483092	0.0258331	0.000124797	Lactobacillus unknown_species	0	0	0	0	0	0	0	0	0	0	0	0	0	0	0	0	0	0	0	0	0	0	0	0	0	0	0	0	0	0	0	0	0	0	0	0	0	0	0	0	0	0	0	0	0
1	0.00483092	0.00847567	4.09453e-05	Luteococcus unknown_species	0	0	0	0	0	0	0	0	0	0	0	0	0	0	0	0	0	0	0	0	0	0	0	0	0	0	0	0	0	0	0	0	0	0	0	0	0	0	0	0	0	0	0	0	0
1	0.00483092	0.020216	9.76619e-05	Mediterranea massiliensis	0	0	0	0	0	0	0	0	0	0	0	0	0	0	0	0	0	0	0	0	0	0	0	0	0	0	0	0	0	0	0	0	0	0	0	0	0	0	0	0	0	0	0	0	0
1	0.00483092	0.00993755	4.80075e-05	Megamonas rupellensis	0	0	0	0	0	0	0	0	0.00993755	0	0	0	0	0	0	0	0	0	0	0	0	0	0	0	0	0	0	0	0	0	0	0	0	0	0	0	0	0	0	0	0	0	0	0	0
1	0.00483092	0.0106384	5.13932e-05	Mitsuokella unknown_species	0	0	0	0	0	0	0	0	0	0	0	0	0	0	0	0	0	0	0	0	0	0.0106384	0	0	0	0	0	0	0	0	0	0	0	0	0	0	0	0	0	0	0	0	0	0	0
1	0.00483092	0.024047	0.000116169	Paramuribaculum unknown_species	0	0	0	0	0	0	0	0	0	0	0	0	0	0	0	0	0	0	0	0	0	0	0	0	0	0	0	0	0	0	0	0	0	0	0	0	0	0	0	0	0	0	0	0	0
1	0.00483092	0.0066204	3.19826e-05	Pseudomonas unknown_species	0	0	0	0	0	0	0	0	0	0	0	0	0	0	0	0	0	0	0	0	0	0	0	0	0	0	0	0	0	0	0	0	0	0	0	0	0	0	0	0	0	0	0	0	0
1	0.00483092	0.0122561	5.92081e-05	Sellimonas intestinalis	0	0	0	0	0	0	0	0	0	0	0	0	0	0	0	0	0	0	0	0	0	0	0	0	0	0	0	0	0	0	0	0	0	0	0	0	0	0	0	0	0	0	0	0	0
1	0.00483092	0.0301581	0.000145691	Senegalimassilia anaerobia	0	0	0	0	0	0	0	0	0	0	0	0	0	0	0	0	0	0	0	0	0	0	0	0	0	0	0	0	0	0	0	0	0	0	0	0	0	0	0	0	0	0	0	0	0
1	0.00483092	0.00613104	2.96186e-05	Stenotrophomonas maltophilia	0	0	0	0	0	0	0	0	0	0	0	0	0	0	0	0	0	0	0	0	0	0	0	0	0	0	0	0	0	0	0	0	0	0	0	0	0	0	0	0	0	0	0	0	0
1	0.00483092	0.00631032	3.04846e-05	Stenotrophomonas unknown_species	0	0	0	0	0	0	0	0	0	0	0	0	0	0	0	0	0	0	0	0	0	0	0	0	0	0	0	0	0	0	0	0	0	0	0	0	0	0	0	0	0	0	0	0	0
1	0.00483092	0.0154836	7.48002e-05	Streptococcus lutetiensis	0	0	0	0	0	0	0	0	0	0	0	0	0	0	0	0	0	0	0	0	0	0	0	0	0	0	0	0	0	0	0	0	0	0	0	0	0	0	0	0	0	0	0	0	0
1	0.00483092	0.00472746	2.2838e-05	Streptomyces cyaneofuscatus	0	0	0	0	0	0	0	0	0	0	0	0	0.00472746	0	0	0	0	0	0	0	0	0	0	0	0	0	0	0	0	0	0	0	0	0	0	0	0	0	0	0	0	0	0	0	0
1	0.00483092	0.00358067	1.72979e-05	Streptomyces lydicus	0	0	0	0	0	0	0	0	0	0	0	0	0	0	0	0	0	0	0	0	0	0	0	0	0	0	0	0	0	0	0	0	0	0	0	0	0	0	0	0	0	0	0	0	0
1	0.00483092	0.0160787	7.7675e-05	Sutterella megalosphaeroides	0	0	0	0	0	0	0	0	0	0	0	0	0	0	0	0	0	0	0	0	0	0	0	0	0	0	0	0	0	0	0	0	0	0	0	0	0	0	0	0	0	0	0	0	0
0	0	0	0	Photobacterium unknown_species	0	0	0	0	0	0	0	0	0	0	0	0	0	0	0	0	0	0	0	0	0	0	0	0	0	0	0	0	0	0	0	0	0	0	0	0	0	0	0	0	0	0	0	0	0
0	0	0	0	Photobacterium phosphoreum	0	0	0	0	0	0	0	0	0	0	0	0	0	0	0	0	0	0	0	0	0	0	0	0	0	0	0	0	0	0	0	0	0	0	0	0	0	0	0	0	0	0	0	0	0
0	0	0	0	Barnesiella unknown_species	0	0	0	0	0	0	0	0	0	0	0	0	0	0	0	0	0	0	0	0	0	0	0	0	0	0	0	0	0	0	0	0	0	0	0	0	0	0	0	0	0	0	0	0	0
0	0	0	0	Actinomadura geliboluensis	0	0	0	0	0	0	0	0	0	0	0	0	0	0	0	0	0	0	0	0	0	0	0	0	0	0	0	0	0	0	0	0	0	0	0	0	0	0	0	0	0	0	0	0	0
0	0	0	0	Actinomadura unknown_species	0	0	0	0	0	0	0	0	0	0	0	0	0	0	0	0	0	0	0	0	0	0	0	0	0	0	0	0	0	0	0	0	0	0	0	0	0	0	0	0	0	0	0	0	0
0	0	0	0	Campylobacter unknown_species	0	0	0	0	0	0	0	0	0	0	0	0	0	0	0	0	0	0	0	0	0	0	0	0	0	0	0	0	0	0	0	0	0	0	0	0	0	0	0	0	0	0	0	0	0
0	0	0	0	Paraprevotella unknown_species	0	0	0	0	0	0	0	0	0	0	0	0	0	0	0	0	0	0	0	0	0	0	0	0	0	0	0	0	0	0	0	0	0	0	0	0	0	0	0	0	0	0	0	0	0
0	0	0	0	Bifidobacterium angulatum	0	0	0	0	0	0	0	0	0	0	0	0	0	0	0	0	0	0	0	0	0	0	0	0	0	0	0	0	0	0	0	0	0	0	0	0	0	0	0	0	0	0	0	0	0
0	0	0	0	Aeromonas caviae	0	0	0	0	0	0	0	0	0	0	0	0	0	0	0	0	0	0	0	0	0	0	0	0	0	0	0	0	0	0	0	0	0	0	0	0	0	0	0	0	0	0	0	0	0
0	0	0	0	Aeromonas unknown_species	0	0	0	0	0	0	0	0	0	0	0	0	0	0	0	0	0	0	0	0	0	0	0	0	0	0	0	0	0	0	0	0	0	0	0	0	0	0	0	0	0	0	0	0	0
0	0	0	0	Corynebacterium unknown_species	0	0	0	0	0	0	0	0	0	0	0	0	0	0	0	0	0	0	0	0	0	0	0	0	0	0	0	0	0	0	0	0	0	0	0	0	0	0	0	0	0	0	0	0	0
0	0	0	0	Desulfovibrio unknown_species	0	0	0	0	0	0	0	0	0	0	0	0	0	0	0	0	0	0	0	0	0	0	0	0	0	0	0	0	0	0	0	0	0	0	0	0	0	0	0	0	0	0	0	0	0
0	0	0	0	Micromonospora unknown_species	0	0	0	0	0	0	0	0	0	0	0	0	0	0	0	0	0	0	0	0	0	0	0	0	0	0	0	0	0	0	0	0	0	0	0	0	0	0	0	0	0	0	0	0	0
0	0	0	0	Erwinia unknown_species	0	0	0	0	0	0	0	0	0	0	0	0	0	0	0	0	0	0	0	0	0	0	0	0	0	0	0	0	0	0	0	0	0	0	0	0	0	0	0	0	0	0	0	0	0
0	0	0	0	Nonomuraea unknown_species	0	0	0	0	0	0	0	0	0	0	0	0	0	0	0	0	0	0	0	0	0	0	0	0	0	0	0	0	0	0	0	0	0	0	0	0	0	0	0	0	0	0	0	0	0
0	0	0	0	Staphylococcus unknown_species	0	0	0	0	0	0	0	0	0	0	0	0	0	0	0	0	0	0	0	0	0	0	0	0	0	0	0	0	0	0	0	0	0	0	0	0	0	0	0	0	0	0	0	0	0
0	0	0	0	Clostridioides unknown_species	0	0	0	0	0	0	0	0	0	0	0	0	0	0	0	0	0	0	0	0	0	0	0	0	0	0	0	0	0	0	0	0	0	0	0	0	0	0	0	0	0	0	0	0	0
0	0	0	0	Corallococcus carmarthensis	0	0	0	0	0	0	0	0	0	0	0	0	0	0	0	0	0	0	0	0	0	0	0	0	0	0	0	0	0	0	0	0	0	0	0	0	0	0	0	0	0	0	0	0	0
0	0	0	0	Corallococcus interemptor	0	0	0	0	0	0	0	0	0	0	0	0	0	0	0	0	0	0	0	0	0	0	0	0	0	0	0	0	0	0	0	0	0	0	0	0	0	0	0	0	0	0	0	0	0
0	0	0	0	Kitasatospora unknown_species	0	0	0	0	0	0	0	0	0	0	0	0	0	0	0	0	0	0	0	0	0	0	0	0	0	0	0	0	0	0	0	0	0	0	0	0	0	0	0	0	0	0	0	0	0
0	0	0	0	Negativibacillus unknown_species	0	0	0	0	0	0	0	0	0	0	0	0	0	0	0	0	0	0	0	0	0	0	0	0	0	0	0	0	0	0	0	0	0	0	0	0	0	0	0	0	0	0	0	0	0
0	0	0	0	Acinetobacter baumannii	0	0	0	0	0	0	0	0	0	0	0	0	0	0	0	0	0	0	0	0	0	0	0	0	0	0	0	0	0	0	0	0	0	0	0	0	0	0	0	0	0	0	0	0	0
0	0	0	0	Bifidobacterium catenulatum	0	0	0	0	0	0	0	0	0	0	0	0	0	0	0	0	0	0	0	0	0	0	0	0	0	0	0	0	0	0	0	0	0	0	0	0	0	0	0	0	0	0	0	0	0
0	0	0	0	Catenibacterium unknown_species	0	0	0	0	0	0	0	0	0	0	0	0	0	0	0	0	0	0	0	0	0	0	0	0	0	0	0	0	0	0	0	0	0	0	0	0	0	0	0	0	0	0	0	0	0
0	0	0	0	Frankia coriariae	0	0	0	0	0	0	0	0	0	0	0	0	0	0	0	0	0	0	0	0	0	0	0	0	0	0	0	0	0	0	0	0	0	0	0	0	0	0	0	0	0	0	0	0	0
0	0	0	0	Frankia unknown_species	0	0	0	0	0	0	0	0	0	0	0	0	0	0	0	0	0	0	0	0	0	0	0	0	0	0	0	0	0	0	0	0	0	0	0	0	0	0	0	0	0	0	0	0	0
0	0	0	0	Halomonas heilongjiangensis	0	0	0	0	0	0	0	0	0	0	0	0	0	0	0	0	0	0	0	0	0	0	0	0	0	0	0	0	0	0	0	0	0	0	0	0	0	0	0	0	0	0	0	0	0
0	0	0	0	Janibacter unknown_species	0	0	0	0	0	0	0	0	0	0	0	0	0	0	0	0	0	0	0	0	0	0	0	0	0	0	0	0	0	0	0	0	0	0	0	0	0	0	0	0	0	0	0	0	0
0	0	0	0	Lactobacillus helveticus	0	0	0	0	0	0	0	0	0	0	0	0	0	0	0	0	0	0	0	0	0	0	0	0	0	0	0	0	0	0	0	0	0	0	0	0	0	0	0	0	0	0	0	0	0
0	0	0	0	Lactococcus lactis	0	0	0	0	0	0	0	0	0	0	0	0	0	0	0	0	0	0	0	0	0	0	0	0	0	0	0	0	0	0	0	0	0	0	0	0	0	0	0	0	0	0	0	0	0
0	0	0	0	Lactococcus unknown_species	0	0	0	0	0	0	0	0	0	0	0	0	0	0	0	0	0	0	0	0	0	0	0	0	0	0	0	0	0	0	0	0	0	0	0	0	0	0	0	0	0	0	0	0	0
0	0	0	0	Pasteurella unknown_species	0	0	0	0	0	0	0	0	0	0	0	0	0	0	0	0	0	0	0	0	0	0	0	0	0	0	0	0	0	0	0	0	0	0	0	0	0	0	0	0	0	0	0	0	0
0	0	0	0	Xanthomonas campestris	0	0	0	0	0	0	0	0	0	0	0	0	0	0	0	0	0	0	0	0	0	0	0	0	0	0	0	0	0	0	0	0	0	0	0	0	0	0	0	0	0	0	0	0	0
0	0	0	0	Acidaminococcus fermentans	0	0	0	0	0	0	0	0	0	0	0	0	0	0	0	0	0	0	0	0	0	0	0	0	0	0	0	0	0	0	0	0	0	0	0	0	0	0	0	0	0	0	0	0	0
0	0	0	0	Neglecta timonensis	0	0	0	0	0	0	0	0	0	0	0	0	0	0	0	0	0	0	0	0	0	0	0	0	0	0	0	0	0	0	0	0	0	0	0	0	0	0	0	0	0	0	0	0	0
0	0	0	0	Prevotella buccae	0	0	0	0	0	0	0	0	0	0	0	0	0	0	0	0	0	0	0	0	0	0	0	0	0	0	0	0	0	0	0	0	0	0	0	0	0	0	0	0	0	0	0	0	0
0	0	0	0	Veillonella atypica	0	0	0	0	0	0	0	0	0	0	0	0	0	0	0	0	0	0	0	0	0	0	0	0	0	0	0	0	0	0	0	0	0	0	0	0	0	0	0	0	0	0	0	0	0
0	0	0	0	Amedibacterium intestinale	0	0	0	0	0	0	0	0	0	0	0	0	0	0	0	0	0	0	0	0	0	0	0	0	0	0	0	0	0	0	0	0	0	0	0	0	0	0	0	0	0	0	0	0	0
0	0	0	0	Bifidobacterium unknown_species	0	0	0	0	0	0	0	0	0	0	0	0	0	0	0	0	0	0	0	0	0	0	0	0	0	0	0	0	0	0	0	0	0	0	0	0	0	0	0	0	0	0	0	0	0
0	0	0	0	Corallococcus exiguus	0	0	0	0	0	0	0	0	0	0	0	0	0	0	0	0	0	0	0	0	0	0	0	0	0	0	0	0	0	0	0	0	0	0	0	0	0	0	0	0	0	0	0	0	0
0	0	0	0	Corynebacterium casei	0	0	0	0	0	0	0	0	0	0	0	0	0	0	0	0	0	0	0	0	0	0	0	0	0	0	0	0	0	0	0	0	0	0	0	0	0	0	0	0	0	0	0	0	0
0	0	0	0	Enterobacter unknown_species	0	0	0	0	0	0	0	0	0	0	0	0	0	0	0	0	0	0	0	0	0	0	0	0	0	0	0	0	0	0	0	0	0	0	0	0	0	0	0	0	0	0	0	0	0
0	0	0	0	Helicobacter pullorum	0	0	0	0	0	0	0	0	0	0	0	0	0	0	0	0	0	0	0	0	0	0	0	0	0	0	0	0	0	0	0	0	0	0	0	0	0	0	0	0	0	0	0	0	0
0	0	0	0	Klebsiella michiganensis	0	0	0	0	0	0	0	0	0	0	0	0	0	0	0	0	0	0	0	0	0	0	0	0	0	0	0	0	0	0	0	0	0	0	0	0	0	0	0	0	0	0	0	0	0
0	0	0	0	Kocuria unknown_species	0	0	0	0	0	0	0	0	0	0	0	0	0	0	0	0	0	0	0	0	0	0	0	0	0	0	0	0	0	0	0	0	0	0	0	0	0	0	0	0	0	0	0	0	0
0	0	0	0	Mitsuokella multacida	0	0	0	0	0	0	0	0	0	0	0	0	0	0	0	0	0	0	0	0	0	0	0	0	0	0	0	0	0	0	0	0	0	0	0	0	0	0	0	0	0	0	0	0	0
0	0	0	0	Romboutsia timonensis	0	0	0	0	0	0	0	0	0	0	0	0	0	0	0	0	0	0	0	0	0	0	0	0	0	0	0	0	0	0	0	0	0	0	0	0	0	0	0	0	0	0	0	0	0
0	0	0	0	Streptomyces albidoflavus	0	0	0	0	0	0	0	0	0	0	0	0	0	0	0	0	0	0	0	0	0	0	0	0	0	0	0	0	0	0	0	0	0	0	0	0	0	0	0	0	0	0	0	0	0
					44	42	41	41	41	34	37	31	34	33	33	32	31	29	27	31	30	28	27	28	27	26	26	26	25	24	24	25	22	18	14	14	18	21	19	13	20	11	31	29	23	27	23	29	12
[truncated: 162 more columns]

## Sheet: Table S3
Table S3. Addj. R-square value obtained from polynomial model regression.
						Average Relative Abundance			Bacterial prevalence
	Number of Points	Degrees of Freedom	Residual Sum of Squares	R-Square (COD)	Adj. R-Square	HPC1	HPC2	HPC3	HPC1	HPC2	HPC3
						57% athelets 43% sedentary	75% sedentary	87% athletes
Bacteroides uniformis	184	177	0.28408	0.726	0.71671	0.0267468	0.175237	0.0271374	0.901639	1	0.948718
Prevotella copri	184	177	1.69168	0.68302	0.67227	0.294744	0.00101759	0.00196814	0.983607	0.0392157	0.0512821
Bacteroides stercoris	184	177	0.27366	0.60044	0.58689	0.00756141	0.0576315	0.00449705	0.262295	0.352941	0.230769
Olsenella provencensis	184	177	0.00104	0.56977	0.55518	0.000640481	0.000487048	0	0.0163934	0.0196078	0
Haemophilus parainfluenzae	184	177	0.000680076	0.53622	0.5205	0.000772607	0.000239752	0	0.0327869	0.0196078	0
Prevotella unknown_species	184	177	0.94628	0.44995	0.4313	0.144219	0.00477665	0.00592685	1	0.176471	0.128205
Elizabethkingia anophelis	184	177	0.008	0.44105	0.4221	0.00203242	0.0015481	0	0.0655738	0.0392157	0
Eubacterium rectale	184	177	0.54209	0.43113	0.41185	0.0275417	0.0246124	0.144075	0.770492	0.764706	1
Butyricimonas paravirosa	184	177	4.84446e-05	0.38014	0.35912	0.000108892	0.000115815	0	0.0163934	0.0196078	0
Kitasatospora phosalacinea	184	177	7.11486e-05	0.36062	0.33894	0.000106082	0.000110273	0	0.0163934	0.0196078	0
Faecalibacterium unknown_species	184	177	0.17125	0.35505	0.33319	0.0364111	0.0307209	0.0894529	0.885246	0.882353	1
Coprococcus comes	184	177	0.00352	0.34247	0.32018	0.000616856	0.000729948	0.00845385	0.0491803	0.0392157	0.692308
Gemmiger unknown_species	184	177	0.01528	0.3079	0.28443	0.00389986	0.00301299	0.0183924	0.278689	0.215686	0.923077
Ruminococcus gnavus	184	177	0.02681	0.30416	0.28057	0.0117698	0.0097773	0.0304023	0.639344	0.647059	1
Kitasatospora niigatensis	184	177	4.93264e-05	0.29581	0.27194	7.85051e-05	8.39165e-05	9.82887e-05	0.0163934	0.0196078	0.025641
Eubacterium unknown_species	184	177	0.01716	0.29493	0.27103	0.0112177	0.00813824	0.0241051	0.622951	0.529412	0.974359
Butyricimonas faecihominis	184	177	0.000551659	0.2837	0.25942	0.000497346	0.000857345	0	0.0327869	0.117647	0
Phocaeicola vulgatus	184	177	0.06621	0.27581	0.25126	0.00848077	0.0232522	0.00725852	0.606557	0.882353	0.564103
Alistipes putredinis	184	177	0.18588	0.27041	0.24568	0.023543	0.0686292	0.0167126	0.622951	0.823529	0.666667
Anaerostipes hadrus	184	177	0.02563	0.24329	0.21764	0.00324591	0.00188458	0.0185105	0.147541	0.156863	0.717949
Kocuria rhizophila	184	177	0.00169	0.22897	0.20284	0.000428906	0	0.000360482	0.0163934	0	0.025641
Bacteroides ovatus	184	177	0.00367	0.22026	0.19383	0.000284257	0.00580493	0.000244406	0.0655738	0.509804	0.0512821
Blautia wexlerae	184	177	0.07693	0.21112	0.18438	0.0177626	0.0157349	0.071005	0.42623	0.45098	0.948718
Bacteroides unknown_species	184	177	0.01628	0.20998	0.1832	0.0170579	0.0158945	0.00454334	1	1	0.487179
Escherichia albertii	184	177	0.000723229	0.20963	0.18284	0.000221061	0.00016317	0	0.0163934	0.0196078	0
Methanosarcina unknown_species	184	177	0.00288	0.20916	0.18235	0.00197863	0.000715502	0	0.180328	0.0784314	0
Alistipes communis	184	177	0.01157	0.19548	0.16821	0.00117766	0.00933205	0.00104451	0.114754	0.470588	0.0769231
Blautia massiliensis	184	177	0.01725	0.19187	0.16447	0.00121528	0.00296187	0.0137064	0.114754	0.294118	0.717949
Phocaeicola dorei	184	177	0.16465	0.18964	0.16217	0.00632095	0.0107689	0.00835043	0.344262	0.882353	0.461538
Rubneribacter badeniensis	184	177	0.00562	0.1852	0.15758	0.000693902	0	0.000819397	0.0163934	0	0.025641
Faecalibacterium prausnitzii	184	177	0.16541	0.18391	0.15624	0.0331886	0.0265924	0.0630072	0.885246	0.901961	0.974359
Paraburkholderia ribeironis	184	177	0.10403	0.18314	0.15545	0.00300753	0.00262481	0.000202306	0.0327869	0.0392157	0.025641
Haemophilus unknown_species	184	177	0.000590103	0.17943	0.15162	0.000404712	0.000301019	0	0.0327869	0.0196078	0
					Sum Average Abundance	0.687976	0.503756	0.560274
Alistipes onderdonkii	184	177	0.09983	0.16877	0.14059
Anaerobutyricum hallii	184	177	0.00428	0.16749	0.13927
Coprococcus unknown_species	184	177	0.02059	0.16712	0.13889
Agathobaculum butyriciproducens	184	177	0.00328	0.16415	0.13582
Dorea formicigenerans	184	177	0.00132	0.15851	0.12998
Ruminococcus bromii	184	177	0.05818	0.15745	0.12889
Barnesiella intestinihominis	184	177	0.0495	0.15719	0.12862
Bacteroides caccae	184	177	0.05588	0.15713	0.12856
Roseburia unknown_species	184	177	0.00988	0.15582	0.12721
Bacteroides xylanisolvens	184	177	0.03562	0.14732	0.11842
Dorea unknown_species	184	177	0.00145	0.14631	0.11738
Bacteroides thetaiotaomicron	184	177	0.01741	0.13344	0.10407
Gemmiger formicilis	184	177	0.03377	0.13041	0.10093
Eubacterium ventriosum	184	177	0.000857342	0.12336	0.09365
Sutterella wadsworthensis	184	177	0.03863	0.12127	0.09148
Parabacteroides merdae	184	177	0.05879	0.12083	0.09103
Parasutterella unknown_species	184	177	0.00249	0.11985	0.09002
Bacteroides cellulosilyticus	184	177	0.05663	0.11875	0.08888
Phascolarctobacterium faecium	184	177	0.02794	0.11676	0.08682
Ruminococcus faecis	184	177	0.00926	0.11488	0.08488
Dorea longicatena	184	177	0.00856	0.11421	0.08418
Coprococcus eutactus	184	177	0.11754	0.10965	0.07946
Subdoligranulum unknown_species	184	177	0.00201	0.10368	0.07329
Eubacterium ramulus	184	177	0.0015	0.1025	0.07207
Anaerostipes unknown_species	184	177	0.00207	0.09987	0.06936
Streptomyces unknown_species	184	177	0.000225352	0.09573	0.06508
Bacteroides eggerthii	184	177	0.07185	0.09047	0.05964
Phascolarctobacterium succinatutens	184	177	0.01079	0.08952	0.05866
Phocaeicola massiliensis	184	177	0.12705	0.08662	0.05566
Bilophila wadsworthia	184	177	0.00154	0.08586	0.05487
Agathobaculum unknown_species	184	177	0.00241	0.0857	0.05471
Bacteroides faecis	184	177	0.02101	0.08564	0.05465
Blautia obeum	184	177	0.00536	0.08367	0.0526
Nonomuraea zeae	184	177	2.82748e-05	0.08214	0.05103
Alistipes shahii	184	177	0.01734	0.08199	0.05087
Serratia fonticola	184	177	0.000132095	0.0818	0.05067
Roseburia intestinalis	184	177	0.02871	0.08066	0.04949
Mycolicibacterium unknown_species	184	177	0.000815128	0.08044	0.04927
Bacteroides salyersiae	184	177	0.00367	0.07937	0.04816
Dialister invisus	184	177	0.18838	0.07623	0.04492
Prevotella marseillensis	184	177	0.02894	0.07544	0.0441
Prevotella rara	184	177	0.02255	0.07378	0.04238
Holdemanella biformis	184	177	0.00945	0.0736	0.0422
Pseudoflavonifractor unknown_species	184	177	0.000840536	0.07247	0.04103
Streptomyces ochraceiscleroticus	184	177	0.000105575	0.0688	0.03724
Eisenbergiella unknown_species	184	177	0.000800961	0.06749	0.03588
Flavonifractor unknown_species	184	177	0.00264	0.0674	0.03579
Oscillibacter unknown_species	184	177	0.00171	0.06596	0.0343
Bacteroides fragilis	184	177	0.06558	0.06429	0.03257
Parasutterella excrementihominis	184	177	0.00627	0.06229	0.0305
Bifidobacterium longum	184	177	0.00337	0.06187	0.03007
Bifidobacterium pseudocatenulatum	184	177	0.00246	0.0617	0.0299
Parabacteroides distasonis	184	177	0.0929	0.06014	0.02828
Anaerobutyricum unknown_species	184	177	0.000176549	0.05921	0.02732
Streptomyces otsuchiensis	184	177	0.0251	0.05917	0.02728
Bacteroides finegoldii	184	177	0.01276	0.05904	0.02714
Collinsella aerofaciens	184	177	0.01545	0.05845	0.02653
Alistipes finegoldii	184	177	0.00789	0.05788	0.02594
Alistipes senegalensis	184	177	0.0003151	0.05521	0.02319
Campylobacter coli	184	177	0.0501	0.05375	0.02167
Dialister unknown_species	184	177	0.00523	0.05243	0.0203
Dysosmobacter unknown_species	184	177	0.00557	0.05204	0.01991
Prevotella stercorea	184	177	0.00903	0.05183	0.01969
Intestinimonas unknown_species	184	177	0.00587	0.05149	0.01933
Parabacteroides goldsteinii	184	177	0.000308883	0.05111	0.01894
Monoglobus pectinilyticus	184	177	0.000332718	0.05102	0.01885
Roseburia inulinivorans	184	177	0.01569	0.05044	0.01825
Bacteroides koreensis	184	177	0.000157465	0.049	0.01676
Parabacteroides unknown_species	184	177	0.00156	0.04803	0.01576
Bifidobacterium animalis	184	177	0.0026	0.04757	0.01528
Faecalibacillus faecis	184	177	9.84997e-05	0.04745	0.01517
Halococcus unknown_species	184	177	0.00029732	0.04745	0.01517
Duncaniella unknown_species	184	177	0.0028	0.04653	0.01421
Victivallis vadensis	184	177	0.000143758	0.04595	0.01361
Phocaeicola unknown_species	184	177	0.02771	0.04544	0.01308
Prevotellamassilia unknown_species	184	177	0.00254	0.04433	0.01194
Prevotella pectinovora	184	177	0.01866	0.04235	0.00989
Ruthenibacterium lactatiformans	184	177	0.00242	0.04229	0.00982
Bacillus tropicus	184	177	0.000419582	0.04197	0.00949
Phascolarctobacterium unknown_species	184	177	0.000781861	0.04171	0.00923
Muribaculum unknown_species	184	177	0.000699486	0.04162	0.00913
Micrococcus lylae	184	177	0.01018	0.04087	0.00836
Ruthenibacterium unknown_species	184	177	0.00011689	0.04085	0.00834
Prevotellamassilia timonensis	184	177	0.00495	0.04075	0.00823
Evtepia gabavorous	184	177	0.000178973	0.04051	0.00798
Prevotella lascolaii	184	177	0.00152	0.03952	0.00697
Anaerotruncus unknown_species	184	177	0.000123102	0.03935	0.00679
Sutterella unknown_species	184	177	0.00302	0.03905	0.00647
Akkermansia unknown_species	184	177	0.01182	0.0389	0.00632
Akkermansia muciniphila	184	177	0.05376	0.03878	0.0062
Methanobrevibacter smithii	184	177	0.000672211	0.03878	0.00619
Roseburia hominis	184	177	0.00394	0.03872	0.00614
Paraprevotella clara	184	177	0.01237	0.03866	0.00607
Mycolicibacterium setense	184	177	0.00114	0.03857	0.00598
Faecalibacillus intestinalis	184	177	0.000812803	0.03744	0.00481
Methanosarcina mazei	184	177	0.00141	0.03661	0.00395
Phocaeicola plebeius	184	177	0.31386	0.03604	0.00337
Phocaeicola coprophilus	184	177	0.04097	0.03603	0.00335
Brachybacterium nesterenkovii	184	177	0.00136	0.03578	0.00309
Alistipes dispar	184	177	0.00468	0.03563	0.00294
Mycobacterium unknown_species	184	177	6.80986e-05	0.03532	0.00262
Bifidobacterium adolescentis	184	177	0.02877	0.03449	0.00176
Succinivibrio unknown_species	184	177	0.02181	0.03442	0.00169
Alistipes indistinctus	184	177	0.00128	0.0339	0.00115
Eisenbergiella tayi	184	177	6.88636e-05	0.03382	0.00107
Coprobacter fastidiosus	184	177	0.00218	0.0338	0.00104
Bifidobacterium bifidum	184	177	0.00739	0.03293	0.000144981
Ruminococcus callidus	184	177	0.00753	0.03254	-0.000255362
Clostridium unknown_species	184	177	0.00485	0.03173	-0.00109
Corallococcus unknown_species	184	177	0.000118076	0.03133	-0.0015
Acinetobacter proteolyticus	184	177	0.000211566	0.03123	-0.00161
Bacillus unknown_species	184	177	0.00062689	0.03005	-0.00283
Dysosmobacter welbionis	184	177	0.00289	0.02944	-0.00346
Butyricimonas faecalis	184	177	0.00107	0.02944	-0.00346
Bacteroides intestinalis	184	177	0.06232	0.02822	-0.00472
Butyrivibrio crossotus	184	177	0.08195	0.02743	-0.00554
Bacteroides clarus	184	177	0.00303	0.02689	-0.0061
Holdemanella unknown_species	184	177	0.00526	0.02666	-0.00634
Lachnospira unknown_species	184	177	0.00953	0.02653	-0.00647
Streptomyces novaecaesareae	184	177	0.000849705	0.0262	-0.00681
Catenibacterium mitsuokai	184	177	0.00101	0.02578	-0.00724
Micrococcus unknown_species	184	177	0.00037707	0.0249	-0.00816
Alistipes ihumii	184	177	0.00236	0.02484	-0.00822
Lactobacillus acidophilus	184	177	0.000761455	0.02464	-0.00842
Phocaeicola sartorii	184	177	8.94834e-05	0.02322	-0.00989
Dialister succinatiphilus	184	177	0.000209418	0.02299	-0.01012
Helicobacter felis	184	177	0.08269	0.02276	-0.01037
Butyricimonas virosa	184	177	0.000499586	0.02274	-0.01039
Mycobacterium avium	184	177	0.0025	0.02202	-0.01113
Corallococcus aberystwythensis	184	177	0.00277	0.02155	-0.01162
Streptomyces varsoviensis	184	177	0.02539	0.02137	-0.01181
Megamonas funiformis	184	177	0.00664	0.02098	-0.01221
Enterocloster unknown_species	184	177	6.87099e-05	0.02021	-0.013
Bacteroides nordii	184	177	0.000262452	0.02003	-0.01319
Victivallis unknown_species	184	177	0.000310003	0.01995	-0.01327
Erwinia mediterraneensis	184	177	0.0552	0.01989	-0.01333
Eubacterium siraeum	184	177	0.08254	0.01896	-0.0143
Luteococcus japonicus	184	177	0.00943	0.01859	-0.01467
Phocaeicola coprocola	184	177	0.06095	0.01814	-0.01515
Streptomyces niger	184	177	0.000169051	0.01782	-0.01547
Desulfovibrio piger	184	177	0.000424302	0.0173	-0.01601
Paraprevotella xylaniphila	184	177	0.00437	0.01715	-0.01616
Mitsuokella jalaludinii	184	177	0.00157	0.01676	-0.01657
Streptococcus salivarius	184	177	0.00586	0.01653	-0.01681
Hydrogenophaga intermedia	184	177	7.42607e-05	0.01651	-0.01682
Escherichia coli	184	177	0.00369	0.01625	-0.0171
Bacteroides congonensis	184	177	0.000159855	0.01564	-0.01773
Mycolicibacterium elephantis	184	177	0.000132753	0.01551	-0.01786
Nocardia cyriacigeorgica	184	177	0.000178541	0.01464	-0.01876
Haemophilus haemolyticus	184	177	0.000643659	0.01459	-0.01882
Herpetosiphon llansteffanensis	184	177	0.00192	0.01448	-0.01892
Legionella sainthelensi	184	177	0.00306	0.01428	-0.01913
Odoribacter laneus	184	177	0.000837177	0.01425	-0.01916
Veillonella parvula	184	177	0.000146658	0.01425	-0.01916
Coprococcus phoceensis	184	177	0.00099013	0.01404	-0.01938
Lachnospira eligens	184	177	0.02445	0.01402	-0.0194
Streptococcus thermophilus	184	177	0.00193	0.01402	-0.0194
Mycoplasma hyopneumoniae	184	177	0.02142	0.01364	-0.01979
Mycoplasma unknown_species	184	177	0.00998	0.01364	-0.0198
Aeromonas media	184	177	0.00288	0.01303	-0.02042
Rhodoplanes piscinae	184	177	0.00133	0.01303	-0.02043
Acinetobacter nosocomialis	184	177	0.00652	0.01286	-0.02061
Actinospica acidiphila	184	177	0.000852246	0.01272	-0.02075
Halococcus sediminicola	184	177	0.07443	0.01246	-0.02101
Bacteroides fluxus	184	177	0.00799	0.01237	-0.0211
Mycobacterium lehmannii	184	177	0.000200242	0.0123	-0.02118
Collinsella intestinalis	184	177	0.00064975	0.0122	-0.02128
Parabacteroides johnsonii	184	177	0.000589502	0.01208	-0.02141
Ruminococcus bicirculans	184	177	0.13949	0.01196	-0.02153
Duodenibacillus massiliensis	184	177	0.00364	0.01176	-0.02174
Alistipes unknown_species	184	177	0.03931	0.01165	-0.02185
Alistipes megaguti	184	177	9.71277e-05	0.01159	-0.02191
Sutterella faecalis	184	177	7.4122e-05	0.01159	-0.02191
Anaerobiospirillum unknown_species	184	177	0.000195466	0.01159	-0.02191
Mycolicibacterium fortuitum	184	177	0.000429559	0.01085	-0.02268
Alistipes timonensis	184	177	0.000739979	0.01079	-0.02275
Blautia faecicola	184	177	0.000627098	0.01055	-0.02299
Butyrivibrio unknown_species	184	177	0.000123384	0.01043	-0.02311
Bacteroides timonensis	184	177	0.000106443	0.01004	-0.02352
Mycobacterium ahvazicum	184	177	8.34705e-05	0.01002	-0.02353
Streptomyces violens	184	177	6.88969e-05	0.01001	-0.02355
Bacteroides rodentium	184	177	6.30068e-05	0.00956	-0.02401
Acidaminococcus intestini	184	177	0.00679	0.00942	-0.02416
Ruminococcus champanellensis	184	177	0.0013	0.00926	-0.02432
Flavonifractor plautii	184	177	0.00231	0.00914	-0.02445
Brachyspira aalborgi	184	177	0.01158	0.00881	-0.02479
Intestinibacter bartlettii	184	177	0.000262042	0.00868	-0.02493
Streptomyces achromogenes	184	177	5.00541e-05	0.00779	-0.02585
Acinetobacter unknown_species	184	177	0.000798389	0.00621	-0.02748
Pseudoruminococcus massiliensis	184	177	0.00651	0.00583	-0.02787
Streptomyces chryseus	184	177	0.0013	0.00528	-0.02844
Bacteroides mediterraneensis	184	177	0.00792	0.0049	-0.02883
Ruminococcus lactaris	184	177	0.00459	0.00301	-0.03079

## Sheet: Table S4
Table 4. Microbial co-variance analyses between athletes and sedentary subjects.
Significative association in athletes				Significative association in sedentary
Source	Target	Weight		Source	Target	Weight
Bacteroides uniformis	Faecalibacterium unknown_species	-0.25681		Faecalibacterium unknown_species	Faecalibacterium prausnitzii	0.68042
Bacteroides uniformis	Faecalibacterium prausnitzii	-0.21483		Faecalibacterium unknown_species	Bacteroides unknown_species	-0.23489
Faecalibacterium unknown_species	Faecalibacterium prausnitzii	0.74385		Faecalibacterium prausnitzii	Bacteroides unknown_species	-0.24495
Bacteroides uniformis	Bacteroides unknown_species	0.3213		Faecalibacterium unknown_species	Blautia wexlerae	0.63965
Faecalibacterium unknown_species	Bacteroides unknown_species	-0.43625		Faecalibacterium prausnitzii	Blautia wexlerae	0.60351
Bacteroides uniformis	Eubacterium rectale	-0.31086		Eubacterium rectale	Blautia wexlerae	0.26388
Faecalibacterium unknown_species	Eubacterium rectale	0.35178		Bacteroides uniformis	Phocaeicola vulgatus	0.44793
Bacteroides unknown_species	Eubacterium rectale	-0.4762		Eubacterium rectale	Phocaeicola vulgatus	0.27672
Bacteroides uniformis	Blautia wexlerae	-0.28658		Bacteroides uniformis	Alistipes putredinis	0.34502
Faecalibacterium unknown_species	Blautia wexlerae	0.27431		Faecalibacterium prausnitzii	Alistipes putredinis	0.23512
Bacteroides unknown_species	Blautia wexlerae	-0.51848		Phocaeicola vulgatus	Alistipes putredinis	0.38013
Eubacterium rectale	Blautia wexlerae	0.39333		Faecalibacterium unknown_species	Ruminococcus gnavus	0.34751
Bacteroides uniformis	Phocaeicola vulgatus	0.34392		Faecalibacterium prausnitzii	Ruminococcus gnavus	0.40325
Bacteroides unknown_species	Phocaeicola vulgatus	0.31846		Blautia wexlerae	Ruminococcus gnavus	0.41922
Eubacterium rectale	Phocaeicola vulgatus	-0.27435		Faecalibacterium unknown_species	Eubacterium unknown_species	0.37926
Blautia wexlerae	Phocaeicola vulgatus	-0.26295		Faecalibacterium prausnitzii	Eubacterium unknown_species	0.44707
Bacteroides uniformis	Alistipes putredinis	0.31601		Blautia wexlerae	Eubacterium unknown_species	0.45211
Faecalibacterium unknown_species	Alistipes putredinis	-0.30994		Ruminococcus gnavus	Eubacterium unknown_species	0.78488
Faecalibacterium prausnitzii	Alistipes putredinis	-0.21518		Bacteroides uniformis	Phocaeicola dorei	0.2728
Eubacterium rectale	Alistipes putredinis	-0.30943		Bacteroides uniformis	Parabacteroides merdae	0.27829
Blautia wexlerae	Alistipes putredinis	-0.32144		Phocaeicola vulgatus	Parabacteroides merdae	0.2728
Phocaeicola vulgatus	Alistipes putredinis	0.38858		Parabacteroides distasonis	Parabacteroides merdae	0.62052
Bacteroides uniformis	Ruminococcus gnavus	-0.23066		Faecalibacterium unknown_species	Roseburia unknown_species	0.40582
Faecalibacterium unknown_species	Ruminococcus gnavus	0.37876		Faecalibacterium prausnitzii	Roseburia unknown_species	0.53709
Faecalibacterium prausnitzii	Ruminococcus gnavus	0.24148		Blautia wexlerae	Roseburia unknown_species	0.56592
Bacteroides unknown_species	Ruminococcus gnavus	-0.44654		Ruminococcus gnavus	Roseburia unknown_species	0.64237
Blautia wexlerae	Ruminococcus gnavus	0.2836		Eubacterium unknown_species	Roseburia unknown_species	0.82009
Bacteroides uniformis	Parabacteroides distasonis	0.24613		Bacteroides unknown_species	Bacteroides thetaiotaomicron	-0.22187
Alistipes putredinis	Parabacteroides distasonis	0.26775		Phocaeicola vulgatus	Bacteroides thetaiotaomicron	0.44702
Bacteroides uniformis	Eubacterium unknown_species	-0.35902		Parabacteroides distasonis	Bacteroides thetaiotaomicron	0.23505
Faecalibacterium unknown_species	Eubacterium unknown_species	0.51418		Phocaeicola dorei	Bacteroides thetaiotaomicron	0.33622
Faecalibacterium prausnitzii	Eubacterium unknown_species	0.25837		Parabacteroides merdae	Bacteroides thetaiotaomicron	0.33998
Bacteroides unknown_species	Eubacterium unknown_species	-0.40732		Faecalibacterium unknown_species	Roseburia intestinalis	0.4405
Eubacterium rectale	Eubacterium unknown_species	0.36225		Faecalibacterium prausnitzii	Roseburia intestinalis	0.46657
Blautia wexlerae	Eubacterium unknown_species	0.37946		Blautia wexlerae	Roseburia intestinalis	0.47401
Phocaeicola vulgatus	Eubacterium unknown_species	-0.30782		Eubacterium unknown_species	Roseburia intestinalis	0.26709
Alistipes putredinis	Eubacterium unknown_species	-0.37932		Roseburia unknown_species	Roseburia intestinalis	0.45491
Ruminococcus gnavus	Eubacterium unknown_species	0.63295		Bacteroides uniformis	Barnesiella intestinihominis	0.23101
Bacteroides uniformis	Phocaeicola dorei	0.51633		Bacteroides uniformis	Bacteroides caccae	0.34161
Faecalibacterium prausnitzii	Phocaeicola dorei	-0.21582		Phocaeicola dorei	Bacteroides caccae	0.3254
Parabacteroides distasonis	Phocaeicola dorei	0.30579		Bacteroides thetaiotaomicron	Bacteroides caccae	0.33671
Bacteroides uniformis	Parabacteroides merdae	0.29263		Bacteroides uniformis	Prevotella unknown_species	-0.54829
Faecalibacterium unknown_species	Parabacteroides merdae	-0.24416		Faecalibacterium unknown_species	Prevotella unknown_species	-0.29096
Bacteroides unknown_species	Parabacteroides merdae	0.22994		Faecalibacterium prausnitzii	Prevotella unknown_species	-0.27685
Eubacterium rectale	Parabacteroides merdae	-0.34587		Blautia wexlerae	Prevotella unknown_species	-0.26308
Blautia wexlerae	Parabacteroides merdae	-0.34404		Phocaeicola vulgatus	Prevotella unknown_species	-0.36065
Ruminococcus gnavus	Parabacteroides merdae	-0.25182		Alistipes putredinis	Prevotella unknown_species	-0.45713
Parabacteroides distasonis	Parabacteroides merdae	0.48912		Phocaeicola dorei	Prevotella unknown_species	-0.27374
Eubacterium unknown_species	Parabacteroides merdae	-0.34017		Parabacteroides merdae	Prevotella unknown_species	-0.21995
Phocaeicola dorei	Parabacteroides merdae	0.46405		Roseburia intestinalis	Prevotella unknown_species	-0.24944
Faecalibacterium unknown_species	Roseburia unknown_species	0.51591		Barnesiella intestinihominis	Prevotella unknown_species	-0.29829
Faecalibacterium prausnitzii	Roseburia unknown_species	0.5602		Bacteroides caccae	Prevotella unknown_species	-0.24762
Bacteroides unknown_species	Roseburia unknown_species	-0.2995		Eubacterium rectale	Alistipes shahii	0.25891
Blautia wexlerae	Roseburia unknown_species	0.30363		Phocaeicola vulgatus	Alistipes shahii	0.26585
Alistipes putredinis	Roseburia unknown_species	-0.27362		Alistipes putredinis	Alistipes shahii	0.50056
Ruminococcus gnavus	Roseburia unknown_species	0.46355		Prevotella unknown_species	Alistipes shahii	-0.25968
Eubacterium unknown_species	Roseburia unknown_species	0.76306		Faecalibacterium unknown_species	Gemmiger unknown_species	0.43651
Parabacteroides merdae	Roseburia unknown_species	-0.25099		Faecalibacterium prausnitzii	Gemmiger unknown_species	0.45564
Bacteroides uniformis	Bacteroides thetaiotaomicron	0.53019		Blautia wexlerae	Gemmiger unknown_species	0.33888
Faecalibacterium unknown_species	Bacteroides thetaiotaomicron	-0.23473		Ruminococcus gnavus	Gemmiger unknown_species	0.32063
Bacteroides unknown_species	Bacteroides thetaiotaomicron	0.24703		Eubacterium unknown_species	Gemmiger unknown_species	0.33962
Eubacterium rectale	Bacteroides thetaiotaomicron	-0.25906		Roseburia unknown_species	Gemmiger unknown_species	0.32113
Blautia wexlerae	Bacteroides thetaiotaomicron	-0.21811		Roseburia intestinalis	Gemmiger unknown_species	0.34067
Phocaeicola vulgatus	Bacteroides thetaiotaomicron	0.40339		Bacteroides uniformis	Bacteroides xylanisolvens	0.26433
Alistipes putredinis	Bacteroides thetaiotaomicron	0.21964		Phocaeicola vulgatus	Bacteroides xylanisolvens	0.29855
Parabacteroides distasonis	Bacteroides thetaiotaomicron	0.49483		Alistipes putredinis	Bacteroides xylanisolvens	0.27446
Eubacterium unknown_species	Bacteroides thetaiotaomicron	-0.26049		Faecalibacterium unknown_species	Gemmiger formicilis	0.28249
Phocaeicola dorei	Bacteroides thetaiotaomicron	0.33932		Blautia wexlerae	Gemmiger formicilis	0.4548
Parabacteroides merdae	Bacteroides thetaiotaomicron	0.35119		Bacteroides thetaiotaomicron	Gemmiger formicilis	0.28109
Eubacterium rectale	Roseburia intestinalis	0.51768		Gemmiger unknown_species	Gemmiger formicilis	0.25414
Blautia wexlerae	Roseburia intestinalis	0.5035		Barnesiella intestinihominis	Alistipes onderdonkii	0.28302
Parabacteroides merdae	Roseburia intestinalis	-0.2512		Prevotella unknown_species	Alistipes onderdonkii	-0.25425
Roseburia unknown_species	Roseburia intestinalis	0.23245		Faecalibacterium unknown_species	Ruminococcus bicirculans	0.24756
Alistipes putredinis	Barnesiella intestinihominis	0.33676		Roseburia unknown_species	Ruminococcus bicirculans	0.25514
Parabacteroides distasonis	Barnesiella intestinihominis	0.39797		Roseburia intestinalis	Ruminococcus bicirculans	0.2264
Parabacteroides merdae	Barnesiella intestinihominis	0.33118		Faecalibacterium unknown_species	Lachnospira eligens	0.27475
Bacteroides thetaiotaomicron	Barnesiella intestinihominis	0.23392		Faecalibacterium prausnitzii	Lachnospira eligens	0.23591
Bacteroides uniformis	Bacteroides caccae	0.22202		Eubacterium unknown_species	Lachnospira eligens	0.27015
Faecalibacterium unknown_species	Bacteroides caccae	-0.27994		Roseburia intestinalis	Lachnospira eligens	0.24046
Faecalibacterium prausnitzii	Bacteroides caccae	-0.27744		Faecalibacterium unknown_species	Coprococcus unknown_species	0.3022
Bacteroides unknown_species	Bacteroides caccae	0.22517		Faecalibacterium prausnitzii	Coprococcus unknown_species	0.35367
Bacteroides thetaiotaomicron	Bacteroides caccae	0.32656		Blautia wexlerae	Coprococcus unknown_species	0.33314
Faecalibacterium unknown_species	Prevotella unknown_species	-0.30403		Ruminococcus gnavus	Coprococcus unknown_species	0.44355
Bacteroides unknown_species	Prevotella unknown_species	0.49567		Eubacterium unknown_species	Coprococcus unknown_species	0.54507
Eubacterium rectale	Prevotella unknown_species	-0.33445		Roseburia unknown_species	Coprococcus unknown_species	0.56654
Blautia wexlerae	Prevotella unknown_species	-0.27911		Alistipes onderdonkii	Coprococcus unknown_species	0.31019
Bacteroides uniformis	Alistipes shahii	0.26034		Lachnospira eligens	Coprococcus unknown_species	0.30724
Faecalibacterium unknown_species	Alistipes shahii	-0.21389		Bacteroides unknown_species	Phocaeicola unknown_species	0.76073
Eubacterium rectale	Alistipes shahii	-0.23888		Eubacterium unknown_species	Bacteroides stercoris	-0.22965
Blautia wexlerae	Alistipes shahii	-0.22881		Faecalibacterium unknown_species	Roseburia inulinivorans	0.23986
Alistipes putredinis	Alistipes shahii	0.43666		Faecalibacterium prausnitzii	Roseburia inulinivorans	0.33035
Parabacteroides distasonis	Alistipes shahii	0.30353		Blautia wexlerae	Roseburia inulinivorans	0.30338
Parabacteroides merdae	Alistipes shahii	0.2546		Ruminococcus gnavus	Roseburia inulinivorans	0.23097
Bacteroides thetaiotaomicron	Alistipes shahii	0.22815		Eubacterium unknown_species	Roseburia inulinivorans	0.30811
Barnesiella intestinihominis	Alistipes shahii	0.34459		Roseburia unknown_species	Roseburia inulinivorans	0.48836
Bacteroides caccae	Alistipes shahii	0.20725		Roseburia intestinalis	Roseburia inulinivorans	0.23051
Faecalibacterium unknown_species	Gemmiger unknown_species	0.5147		Gemmiger unknown_species	Roseburia inulinivorans	0.26373
Faecalibacterium prausnitzii	Gemmiger unknown_species	0.26918		Coprococcus unknown_species	Roseburia inulinivorans	0.4321
Bacteroides unknown_species	Gemmiger unknown_species	-0.49712		Bacteroides uniformis	Prevotella copri	-0.61751
Eubacterium rectale	Gemmiger unknown_species	0.22946		Faecalibacterium unknown_species	Prevotella copri	-0.3362
Blautia wexlerae	Gemmiger unknown_species	0.39221		Faecalibacterium prausnitzii	Prevotella copri	-0.30911
Alistipes putredinis	Gemmiger unknown_species	-0.23831		Eubacterium rectale	Prevotella copri	-0.2476
Ruminococcus gnavus	Gemmiger unknown_species	0.35668		Blautia wexlerae	Prevotella copri	-0.34247
Eubacterium unknown_species	Gemmiger unknown_species	0.41981		Phocaeicola vulgatus	Prevotella copri	-0.35183
Parabacteroides merdae	Gemmiger unknown_species	-0.32902		Alistipes putredinis	Prevotella copri	-0.44732
Roseburia unknown_species	Gemmiger unknown_species	0.34165		Ruminococcus gnavus	Prevotella copri	-0.28428
Bacteroides caccae	Gemmiger unknown_species	-0.24477		Eubacterium unknown_species	Prevotella copri	-0.28586
Prevotella unknown_species	Gemmiger unknown_species	-0.34944		Phocaeicola dorei	Prevotella copri	-0.27958
Bacteroides uniformis	Bacteroides xylanisolvens	0.52746		Roseburia unknown_species	Prevotella copri	-0.26967
Faecalibacterium unknown_species	Bacteroides xylanisolvens	-0.25832		Bacteroides thetaiotaomicron	Prevotella copri	-0.24903
Faecalibacterium prausnitzii	Bacteroides xylanisolvens	-0.2512		Roseburia intestinalis	Prevotella copri	-0.29663
Bacteroides unknown_species	Bacteroides xylanisolvens	0.27757		Barnesiella intestinihominis	Prevotella copri	-0.23607
Phocaeicola vulgatus	Bacteroides xylanisolvens	0.34845		Bacteroides caccae	Prevotella copri	-0.28883
Alistipes putredinis	Bacteroides xylanisolvens	0.25201		Prevotella unknown_species	Prevotella copri	0.58231
Ruminococcus gnavus	Bacteroides xylanisolvens	-0.27579		Alistipes shahii	Prevotella copri	-0.23267
Eubacterium unknown_species	Bacteroides xylanisolvens	-0.35783		Bacteroides xylanisolvens	Prevotella copri	-0.22593
Phocaeicola dorei	Bacteroides xylanisolvens	0.34438		Alistipes onderdonkii	Prevotella copri	-0.24702
Roseburia unknown_species	Bacteroides xylanisolvens	-0.25291		Roseburia inulinivorans	Prevotella copri	-0.23451
Bacteroides thetaiotaomicron	Bacteroides xylanisolvens	0.28323		Faecalibacterium unknown_species	Lachnospira unknown_species	0.3908
Alistipes shahii	Bacteroides xylanisolvens	0.26132		Faecalibacterium prausnitzii	Lachnospira unknown_species	0.30981
Gemmiger unknown_species	Bacteroides xylanisolvens	-0.23483		Blautia wexlerae	Lachnospira unknown_species	0.38541
Faecalibacterium unknown_species	Gemmiger formicilis	0.28526		Ruminococcus gnavus	Lachnospira unknown_species	0.29712
Bacteroides unknown_species	Gemmiger formicilis	-0.40134		Eubacterium unknown_species	Lachnospira unknown_species	0.38822
Blautia wexlerae	Gemmiger formicilis	0.34966		Roseburia unknown_species	Lachnospira unknown_species	0.31777
Ruminococcus gnavus	Gemmiger formicilis	0.26		Gemmiger unknown_species	Lachnospira unknown_species	0.22085
Parabacteroides merdae	Gemmiger formicilis	-0.22145		Gemmiger formicilis	Lachnospira unknown_species	0.29891
Prevotella unknown_species	Gemmiger formicilis	-0.27569		Lachnospira eligens	Lachnospira unknown_species	0.76646
Gemmiger unknown_species	Gemmiger formicilis	0.60186		Coprococcus unknown_species	Lachnospira unknown_species	0.37893
Bacteroides uniformis	Alistipes onderdonkii	0.39326		Roseburia inulinivorans	Lachnospira unknown_species	0.25801
Eubacterium unknown_species	Alistipes onderdonkii	-0.21502		Faecalibacterium unknown_species	Blautia massiliensis	0.33879
Barnesiella intestinihominis	Alistipes onderdonkii	0.27825		Faecalibacterium prausnitzii	Blautia massiliensis	0.3118
Alistipes putredinis	Ruminococcus bicirculans	-0.21983		Eubacterium rectale	Blautia massiliensis	0.26529
Eubacterium unknown_species	Lachnospira eligens	0.25568		Blautia wexlerae	Blautia massiliensis	0.49984
Roseburia unknown_species	Lachnospira eligens	0.41578		Roseburia intestinalis	Blautia massiliensis	0.26761
Roseburia intestinalis	Lachnospira eligens	0.22539		Bacteroides xylanisolvens	Blautia massiliensis	0.23715
Faecalibacterium unknown_species	Coprococcus unknown_species	0.54839		Gemmiger formicilis	Blautia massiliensis	0.46797
Bacteroides unknown_species	Coprococcus unknown_species	-0.32819		Prevotella copri	Blautia massiliensis	-0.27226
Blautia wexlerae	Coprococcus unknown_species	0.53001		Lachnospira unknown_species	Blautia massiliensis	0.24286
Ruminococcus gnavus	Coprococcus unknown_species	0.39854		Faecalibacterium unknown_species	Ruminococcus bromii	0.30504
Eubacterium unknown_species	Coprococcus unknown_species	0.40257		Faecalibacterium prausnitzii	Ruminococcus bromii	0.35713
Parabacteroides merdae	Coprococcus unknown_species	-0.2665		Blautia wexlerae	Ruminococcus bromii	0.4367
Roseburia unknown_species	Coprococcus unknown_species	0.44174		Ruminococcus gnavus	Ruminococcus bromii	0.40748
Prevotella unknown_species	Coprococcus unknown_species	-0.26632		Eubacterium unknown_species	Ruminococcus bromii	0.3714
Gemmiger unknown_species	Coprococcus unknown_species	0.398		Roseburia unknown_species	Ruminococcus bromii	0.47772
Faecalibacterium unknown_species	Phocaeicola unknown_species	-0.22289		Bacteroides thetaiotaomicron	Ruminococcus bromii	0.22025
Bacteroides unknown_species	Phocaeicola unknown_species	0.64663		Roseburia intestinalis	Ruminococcus bromii	0.31017
Blautia wexlerae	Phocaeicola unknown_species	-0.29348		Gemmiger unknown_species	Ruminococcus bromii	0.32615
Ruminococcus gnavus	Phocaeicola unknown_species	-0.38357		Gemmiger formicilis	Ruminococcus bromii	0.29529
Eubacterium unknown_species	Phocaeicola unknown_species	-0.32242		Ruminococcus bicirculans	Ruminococcus bromii	0.28846
Roseburia unknown_species	Phocaeicola unknown_species	-0.29547		Coprococcus unknown_species	Ruminococcus bromii	0.3126
Bacteroides caccae	Phocaeicola unknown_species	0.21379		Roseburia inulinivorans	Ruminococcus bromii	0.36203
Gemmiger unknown_species	Phocaeicola unknown_species	-0.34155		Prevotella copri	Ruminococcus bromii	-0.25478
Gemmiger formicilis	Phocaeicola unknown_species	-0.28685		Blautia massiliensis	Ruminococcus bromii	0.42667
Coprococcus unknown_species	Phocaeicola unknown_species	-0.2453		Faecalibacterium unknown_species	Coprococcus eutactus	0.26235
Bacteroides uniformis	Bacteroides stercoris	0.31589		Blautia wexlerae	Coprococcus eutactus	0.23028
Faecalibacterium unknown_species	Bacteroides stercoris	-0.25993		Ruminococcus gnavus	Coprococcus eutactus	0.26716
Bacteroides unknown_species	Bacteroides stercoris	0.2244		Eubacterium unknown_species	Coprococcus eutactus	0.41029
Eubacterium rectale	Bacteroides stercoris	-0.20814		Roseburia unknown_species	Coprococcus eutactus	0.33061
Blautia wexlerae	Bacteroides stercoris	-0.22099		Roseburia intestinalis	Coprococcus eutactus	0.34723
Phocaeicola vulgatus	Bacteroides stercoris	0.44305		Alistipes onderdonkii	Coprococcus eutactus	0.2227
Ruminococcus gnavus	Bacteroides stercoris	-0.25427		Lachnospira eligens	Coprococcus eutactus	0.39762
Eubacterium unknown_species	Bacteroides stercoris	-0.36811		Coprococcus unknown_species	Coprococcus eutactus	0.55499
Phocaeicola dorei	Bacteroides stercoris	0.27205		Lachnospira unknown_species	Coprococcus eutactus	0.24981
Parabacteroides merdae	Bacteroides stercoris	0.27788		Bacteroides uniformis	Phascolarctobacterium faecium	0.2943
Bacteroides thetaiotaomicron	Bacteroides stercoris	0.45106		Alistipes putredinis	Phascolarctobacterium faecium	0.27936
Bacteroides xylanisolvens	Bacteroides stercoris	0.22989		Prevotella unknown_species	Phascolarctobacterium faecium	-0.26887
Eubacterium rectale	Roseburia inulinivorans	0.53757		Bacteroides xylanisolvens	Phascolarctobacterium faecium	0.33867
Roseburia intestinalis	Roseburia inulinivorans	0.26841		Alistipes onderdonkii	Phascolarctobacterium faecium	0.24714
Bacteroides caccae	Roseburia inulinivorans	0.21828		Prevotella copri	Phascolarctobacterium faecium	-0.28337
Bacteroides uniformis	Prevotella copri	-0.32745		Phascolarctobacterium faecium	Dialister invisus	-0.22321
Faecalibacterium unknown_species	Prevotella copri	-0.30795		Bacteroides uniformis	Alistipes communis	0.3179
Bacteroides unknown_species	Prevotella copri	0.2567		Alistipes putredinis	Alistipes communis	0.22635
Eubacterium rectale	Prevotella copri	-0.31375		Ruminococcus gnavus	Alistipes communis	0.29598
Blautia wexlerae	Prevotella copri	-0.29383		Eubacterium unknown_species	Alistipes communis	0.25355
Phocaeicola vulgatus	Prevotella copri	-0.21529		Barnesiella intestinihominis	Alistipes communis	0.29731
Ruminococcus gnavus	Prevotella copri	-0.31713		Bacteroides caccae	Alistipes communis	0.24024
Eubacterium unknown_species	Prevotella copri	-0.29802		Prevotella unknown_species	Alistipes communis	-0.35716
Roseburia unknown_species	Prevotella copri	-0.23061		Alistipes shahii	Alistipes communis	0.25983
Bacteroides thetaiotaomicron	Prevotella copri	-0.25968		Prevotella copri	Alistipes communis	-0.40751
Prevotella unknown_species	Prevotella copri	0.33066		Bacteroides stercoris	Phocaeicola massiliensis	0.39559
Gemmiger unknown_species	Prevotella copri	-0.35952		Alistipes onderdonkii	Bacteroides cellulosilyticus	0.38404
Gemmiger formicilis	Prevotella copri	-0.31108		Prevotella copri	Bacteroides cellulosilyticus	-0.25345
Coprococcus unknown_species	Prevotella copri	-0.21526		Blautia wexlerae	Anaerostipes hadrus	0.31448
Ruminococcus gnavus	Lachnospira unknown_species	0.21611		Lachnospira eligens	Anaerostipes hadrus	0.28274
Eubacterium unknown_species	Lachnospira unknown_species	0.37319		Lachnospira unknown_species	Anaerostipes hadrus	0.24108
Roseburia unknown_species	Lachnospira unknown_species	0.48311		Dialister invisus	Anaerostipes hadrus	0.25132
Lachnospira eligens	Lachnospira unknown_species	0.72038		Eubacterium unknown_species	Eubacterium siraeum	0.26766
Roseburia inulinivorans	Lachnospira unknown_species	0.24944		Phocaeicola dorei	Eubacterium siraeum	0.30856
Bacteroides uniformis	Alistipes unknown_species	0.36255		Lachnospira eligens	Eubacterium siraeum	0.332
Eubacterium rectale	Alistipes unknown_species	-0.21814		Coprococcus unknown_species	Eubacterium siraeum	0.25913
Alistipes putredinis	Alistipes unknown_species	0.39322		Lachnospira unknown_species	Eubacterium siraeum	0.28821
Bacteroides thetaiotaomicron	Alistipes unknown_species	0.36477		Alistipes communis	Eubacterium siraeum	0.22793
Alistipes shahii	Alistipes unknown_species	0.21856		Alistipes putredinis	Sutterella wadsworthensis	0.2685
Gemmiger formicilis	Alistipes unknown_species	0.24544		Bacteroides xylanisolvens	Sutterella wadsworthensis	0.39794
Roseburia inulinivorans	Alistipes unknown_species	-0.22621		Bacteroides cellulosilyticus	Sutterella wadsworthensis	0.24865
Bacteroides unknown_species	Blautia massiliensis	-0.39901		Parabacteroides distasonis	Bacteroides fragilis	0.24438
Eubacterium rectale	Blautia massiliensis	0.32765		Gemmiger formicilis	Bacteroides fragilis	0.26348
Blautia wexlerae	Blautia massiliensis	0.39168		Phascolarctobacterium faecium	Bacteroides fragilis	0.27832
Phocaeicola vulgatus	Blautia massiliensis	-0.22963		Bacteroides cellulosilyticus	Bacteroides fragilis	0.31833
Alistipes putredinis	Blautia massiliensis	-0.22299		Bacteroides thetaiotaomicron	Bacteroides faecis	-0.22429
Ruminococcus gnavus	Blautia massiliensis	0.41516		Phascolarctobacterium faecium	Bacteroides faecis	0.4105
Eubacterium unknown_species	Blautia massiliensis	0.30693		Roseburia intestinalis	Bacteroides eggerthii	0.27857
Parabacteroides merdae	Blautia massiliensis	-0.225		Alistipes communis	Bifidobacterium adolescentis	0.24034
Prevotella unknown_species	Blautia massiliensis	-0.24581		Collinsella aerofaciens	Bifidobacterium adolescentis	0.27437
Gemmiger unknown_species	Blautia massiliensis	0.26484		Bacteroides unknown_species	Phocaeicola coprocola	0.24819
Gemmiger formicilis	Blautia massiliensis	0.29798		Phocaeicola unknown_species	Phocaeicola coprocola	0.35724
Prevotella copri	Blautia massiliensis	-0.22427		Roseburia inulinivorans	Phocaeicola coprocola	0.31294
Faecalibacterium unknown_species	Ruminococcus bromii	0.27932		Bacteroides unknown_species	Phocaeicola plebeius	0.48824
Bacteroides unknown_species	Ruminococcus bromii	-0.31016		Phocaeicola unknown_species	Phocaeicola plebeius	0.76508
Ruminococcus gnavus	Ruminococcus bromii	0.28198		Phocaeicola coprocola	Phocaeicola plebeius	0.2633
Prevotella unknown_species	Ruminococcus bromii	-0.24676		Bacteroides uniformis	Streptomyces otsuchiensis	0.30262
Gemmiger unknown_species	Ruminococcus bromii	0.28848		Blautia wexlerae	Streptomyces otsuchiensis	-0.24659
Faecalibacterium unknown_species	Coprococcus eutactus	0.29681		Eubacterium unknown_species	Streptomyces otsuchiensis	-0.26494
Bacteroides unknown_species	Coprococcus eutactus	-0.25313		Roseburia unknown_species	Streptomyces otsuchiensis	-0.22383
Ruminococcus gnavus	Coprococcus eutactus	0.31149		Bacteroides xylanisolvens	Streptomyces otsuchiensis	0.2368
Eubacterium unknown_species	Coprococcus eutactus	0.38906		Ruminococcus bicirculans	Streptomyces otsuchiensis	0.26072
Parabacteroides merdae	Coprococcus eutactus	-0.26702		Phocaeicola plebeius	Streptomyces otsuchiensis	0.2527
Roseburia unknown_species	Coprococcus eutactus	0.29001		Eubacterium rectale	Paraburkholderia ribeironis	0.35144
Gemmiger unknown_species	Coprococcus eutactus	0.24769		Ruminococcus gnavus	Paraburkholderia ribeironis	0.49141
Coprococcus unknown_species	Coprococcus eutactus	0.30853		Bacteroides fragilis	Paraburkholderia ribeironis	0.31633
Lachnospira unknown_species	Coprococcus eutactus	0.27266		Faecalibacterium unknown_species	Erwinia mediterraneensis	-0.2366
Bacteroides uniformis	Phascolarctobacterium faecium	0.26989		Eubacterium rectale	Erwinia mediterraneensis	-0.22398
Faecalibacterium unknown_species	Phascolarctobacterium faecium	-0.20735		Blautia wexlerae	Erwinia mediterraneensis	-0.23295
Blautia wexlerae	Phascolarctobacterium faecium	-0.2113
Eubacterium unknown_species	Phascolarctobacterium faecium	-0.2709
Phocaeicola dorei	Phascolarctobacterium faecium	0.41868
Parabacteroides merdae	Phascolarctobacterium faecium	0.50625
Roseburia unknown_species	Phascolarctobacterium faecium	-0.2169
Alistipes shahii	Phascolarctobacterium faecium	0.22264
Lachnospira eligens	Phascolarctobacterium faecium	-0.25082
Phocaeicola vulgatus	Dialister invisus	0.24717
Gemmiger unknown_species	Dialister invisus	0.21164
Phocaeicola vulgatus	Alistipes communis	0.21318
Bacteroides thetaiotaomicron	Alistipes communis	0.24441
Alistipes onderdonkii	Alistipes communis	0.33257
Bacteroides stercoris	Alistipes communis	0.2481
Bacteroides uniformis	Phocaeicola massiliensis	0.43782
Faecalibacterium unknown_species	Phocaeicola massiliensis	-0.24369
Bacteroides unknown_species	Phocaeicola massiliensis	0.2875
Blautia wexlerae	Phocaeicola massiliensis	-0.21901
Phocaeicola vulgatus	Phocaeicola massiliensis	0.4544
Alistipes putredinis	Phocaeicola massiliensis	0.35684
Ruminococcus gnavus	Phocaeicola massiliensis	-0.2307
Eubacterium unknown_species	Phocaeicola massiliensis	-0.26978
Bacteroides thetaiotaomicron	Phocaeicola massiliensis	0.38272
Bacteroides caccae	Phocaeicola massiliensis	0.5282
Gemmiger unknown_species	Phocaeicola massiliensis	-0.225
Bacteroides xylanisolvens	Phocaeicola massiliensis	0.22051
Phocaeicola unknown_species	Phocaeicola massiliensis	0.37459
Bacteroides stercoris	Phocaeicola massiliensis	0.28955
Roseburia inulinivorans	Phocaeicola massiliensis	0.2686
Alistipes communis	Phocaeicola massiliensis	0.27238
Bacteroides uniformis	Bacteroides cellulosilyticus	0.21575
Phocaeicola vulgatus	Bacteroides cellulosilyticus	0.45345
Alistipes putredinis	Bacteroides cellulosilyticus	0.33385
Dialister invisus	Bacteroides cellulosilyticus	0.41312
Bacteroides unknown_species	Anaerostipes hadrus	-0.38274
Eubacterium rectale	Anaerostipes hadrus	0.39197
Blautia wexlerae	Anaerostipes hadrus	0.63087
Eubacterium unknown_species	Anaerostipes hadrus	0.24717
Parabacteroides merdae	Anaerostipes hadrus	-0.20971
Bacteroides caccae	Anaerostipes hadrus	-0.23846
Prevotella unknown_species	Anaerostipes hadrus	-0.25329
Blautia massiliensis	Anaerostipes hadrus	0.30431
Ruminococcus gnavus	Eubacterium siraeum	0.30316
Eubacterium unknown_species	Eubacterium siraeum	0.37803
Roseburia unknown_species	Eubacterium siraeum	0.25283
Bacteroides caccae	Eubacterium siraeum	0.31681
Bacteroides uniformis	Sutterella wadsworthensis	0.38147
Bacteroides unknown_species	Sutterella wadsworthensis	0.28461
Blautia wexlerae	Sutterella wadsworthensis	-0.22035
Ruminococcus gnavus	Sutterella wadsworthensis	-0.24652
Parabacteroides distasonis	Sutterella wadsworthensis	0.23459
Eubacterium unknown_species	Sutterella wadsworthensis	-0.29946
Phocaeicola dorei	Sutterella wadsworthensis	0.5272
Parabacteroides merdae	Sutterella wadsworthensis	0.56902
Roseburia unknown_species	Sutterella wadsworthensis	-0.24314
Bacteroides thetaiotaomicron	Sutterella wadsworthensis	0.22325
Coprococcus unknown_species	Sutterella wadsworthensis	-0.22144
Phascolarctobacterium faecium	Sutterella wadsworthensis	0.67423
Blautia wexlerae	Collinsella aerofaciens	0.20728
Alistipes putredinis	Collinsella aerofaciens	-0.20883
Eubacterium unknown_species	Collinsella aerofaciens	0.25
Phocaeicola dorei	Collinsella aerofaciens	-0.2144
Roseburia unknown_species	Collinsella aerofaciens	0.21523
Gemmiger unknown_species	Collinsella aerofaciens	0.35193
Blautia massiliensis	Collinsella aerofaciens	0.21706
Anaerostipes hadrus	Collinsella aerofaciens	0.21417
Eubacterium siraeum	Collinsella aerofaciens	0.36482
Bacteroides uniformis	Bacteroides fragilis	0.3767
Parabacteroides distasonis	Bacteroides fragilis	0.33448
Phocaeicola dorei	Bacteroides fragilis	0.53776
Parabacteroides merdae	Bacteroides fragilis	0.30416
Bacteroides thetaiotaomicron	Bacteroides fragilis	0.29346
Gemmiger formicilis	Bacteroides fragilis	0.3384
Alistipes unknown_species	Bacteroides fragilis	0.22392
Phascolarctobacterium faecium	Bacteroides fragilis	0.39908
Bacteroides cellulosilyticus	Bacteroides fragilis	0.32238
Sutterella wadsworthensis	Bacteroides fragilis	0.36918
Phocaeicola vulgatus	Bacteroides faecis	0.3073
Eubacterium siraeum	Bacteroides faecis	0.29821
Bacteroides uniformis	Bacteroides eggerthii	0.22352
Bacteroides unknown_species	Bacteroides eggerthii	0.35925
Phocaeicola unknown_species	Bacteroides eggerthii	0.25584
Phocaeicola massiliensis	Bacteroides eggerthii	0.32059
Coprococcus unknown_species	Bifidobacterium adolescentis	0.21133
Collinsella aerofaciens	Bifidobacterium adolescentis	0.37243
Eubacterium unknown_species	Phocaeicola coprocola	-0.20761
Phocaeicola unknown_species	Phocaeicola coprocola	0.22401
Bacteroides unknown_species	Phocaeicola plebeius	0.37316
Phocaeicola vulgatus	Phocaeicola plebeius	0.21471
Bacteroides xylanisolvens	Phocaeicola plebeius	0.29941
Phocaeicola unknown_species	Phocaeicola plebeius	0.58629
Bacteroides stercoris	Phocaeicola plebeius	0.2979
Parabacteroides distasonis	Halococcus sediminicola	0.34019
Lachnospira unknown_species	Halococcus sediminicola	0.23843
Lachnospira unknown_species	Streptomyces otsuchiensis	0.21035
Coprococcus eutactus	Streptomyces otsuchiensis	0.30655
Halococcus sediminicola	Streptomyces otsuchiensis	0.64224
Faecalibacterium unknown_species	Paraburkholderia ribeironis	-0.26071
Blautia wexlerae	Paraburkholderia ribeironis	-0.21626
Alistipes putredinis	Paraburkholderia ribeironis	0.38595
Ruminococcus gnavus	Paraburkholderia ribeironis	-0.25987
Eubacterium unknown_species	Paraburkholderia ribeironis	-0.3582
Roseburia unknown_species	Paraburkholderia ribeironis	-0.27169
Gemmiger unknown_species	Paraburkholderia ribeironis	-0.21412
Bacteroides stercoris	Paraburkholderia ribeironis	0.39118
Phocaeicola coprophilus	Paraburkholderia ribeironis	0.51602

## Sheet: Table S5
Table S5. Complete legend of the networks showed in Figure 3.
1	Bacteroides uniformis	68	Methanosarcina unknown_species	130	Butyricimonas faecihominis
2	Faecalibacterium unknown_species	69	Roseburia hominis	131	Streptomyces ochraceiscleroticus
3	Bacteroides unknown_species	70	Phascolarctobacterium succinatutens	132	Bacteroides finegoldii
4	Eubacterium rectale	71	Anaerobutyricum hallii	133	Dysosmobacter welbionis
5	Blautia wexlerae	72	Flavonifractor unknown_species	134	Streptomyces otsuchiensis
6	Faecalibacterium prausnitzii	73	Akkermansia muciniphila	135	Akkermansia unknown_species
7	Ruminococcus unknown_species	74	Phocaeicola coprophilus	136	Parasutterella unknown_species
8	Alistipes putredinis	75	Dialister unknown_species	137	Alistipes dispar
9	Ruminococcus gnavus	76	Sutterella unknown_species	138	Bacteroides salyersiae
10	Parabacteroides distasonis	77	Prevotellamassilia timonensis	139	Alistipes ihumii
11	Eubacterium unknown_species	78	Alistipes finegoldii	140	Coprobacter fastidiosus
12	Phocaeicola dorei	79	Oscillibacter unknown_species	141	Bacteroides koreensis
13	Parabacteroides merdae	80	Streptomyces unknown_species	142	Bifidobacterium longum
14	Roseburia unknown_species	81	Prevotella stercorea	143	Parabacteroides goldsteinii
15	Bacteroides thetaiotaomicron	82	Prevotellamassilia unknown_species	144	Herpetosiphon llansteffanensis
16	Barnesiella intestinihominis	83	Blautia obeum	145	Acinetobacter proteolyticus
17	Bacteroides caccae	84	Agathobaculum butyriciproducens	146	Bacteroides nordii
18	Prevotella unknown_species	85	Parasutterella excrementihominis	147	Ruthenibacterium lactatiformans
19	Alistipes shahii	86	Paraprevotella xylaniphila	148	Mycolicibacterium fortuitum
20	Gemmiger unknown_species	87	Butyricimonas faecalis	149	Streptomyces chryseus
21	Roseburia intestinalis	88	Prevotella lascolaii	150	Brachyspira aalborgi
22	Gemmiger formicilis	89	Bacteroides ovatus	151	Actinospica acidiphila
23	Coprococcus unknown_species	90	Bacteroides intestinalis	152	Bifidobacterium pseudocatenulatum
24	Bacteroides xylanisolvens	91	Escherichia coli	153	Eisenbergiella tayi
25	Lachnospira eligens	92	Ruminococcus lactaris	154	Nocardia cyriacigeorgica
26	Roseburia inulinivorans	93	Bilophila wadsworthia	155	Haemophilus haemolyticus
27	Prevotella copri	94	Agathobaculum unknown_species	156	Coprococcus eutactus
28	Lachnospira unknown_species	95	Pseudoflavonifractor unknown_species	157	Prevotellamassilia timonensis
29	Alistipes onderdonkii	96	Elizabethkingia anophelis	158	Prevotella stercorea
30	Bacteroides stercoris	97	Mycoplasma hyopneumoniae	159	Prevotellamassilia unknown_species
31	Phocaeicola unknown_species	98	Prevotella rara	160	Prevotella lascolaii
32	Alistipes communis	99	Streptomyces varsoviensis	161	Prevotella rara
33	Dialister invisus	100	Corallococcus aberystwythensis	162	Streptomyces novaecaesareae
34	Blautia massiliensis	101	Streptomyces novaecaesareae	163	Butyrivibrio crossotus
35	Phascolarctobacterium faecium	102	Butyrivibrio crossotus	164	Alistipes indistinctus
36	Anaerostipes hadrus	103	Alistipes indistinctus	165	Succinivibrio unknown_species
37	Eubacterium siraeum	104	Succinivibrio unknown_species	166	Victivallis vadensis
39	Bacteroides cellulosilyticus	105	Victivallis vadensis	167	Mycobacterium avium
40	Sutterella wadsworthensis	106	Coprococcus comes	168	Prevotella marseillensis
41	Phocaeicola massiliensis	107	Dorea unknown_species	169	Legionella sainthelensi
42	Collinsella aerofaciens	108	Holdemanella biformis	170	Phascolarctobacterium unknown_species
43	Coprococcus eutactus	109	Aeromonas media	171	Duodenibacillus massiliensis
46	Ruminococcus bicirculans	110	Ruminococcus callidus	172	Prevotella pectinovora
47	Ruminococcus bromii	111	Mycobacterium avium	173	Lactobacillus acidophilus
48	Bacteroides fragilis	112	Holdemanella unknown_species	174	Megamonas funiformis
49	Bacteroides faecis	113	Pseudoruminococcus massiliensis	175	Bacteroides clarus
50	Bacteroides eggerthii	114	Butyricimonas virosa	176	Campylobacter coli
51	Bifidobacterium adolescentis	115	Prevotella marseillensis	177	Streptomyces ochraceiscleroticus
52	Phocaeicola coprocola	116	Legionella sainthelensi	178	Duncaniella unknown_species
53	Phocaeicola plebeius	117	Catenibacterium mitsuokai	179	Haemophilus unknown_species
55	Paraburkholderia ribeironis	118	Phascolarctobacterium unknown_species	180	Streptomyces niger
56	Erwinia mediterraneensis	119	Duodenibacillus massiliensis	181	Rhodoplanes piscinae
57	Blautia unknown_species	120	Methanosarcina mazei	182	Desulfovibrio piger
58	Ruminococcus unknown_species	121	Prevotella pectinovora	183	Haemophilus parainfluenzae
59	Alistipes unknown_species	122	Lactobacillus acidophilus	184	Streptococcus thermophilus
60	Clostridium unknown_species	123	Megamonas funiformis	185	Mycobacterium ahvazicum
61	Dysosmobacter unknown_species	124	Flavonifractor plautii	186	Streptomyces violens
62	Paraprevotella clara	125	Halococcus sediminicola	187	Mycobacterium unknown_species
63	Intestinimonas unknown_species	126	Bacteroides clarus	188	Dialister succinatiphilus
64	Dorea longicatena	127	Acinetobacter nosocomialis	189	Mitsuokella jalaludinii
65	Eisenbergiella unknown_species	128	Streptococcus salivarius	190	Victivallis unknown_species
66	Parabacteroides unknown_species	129	Ruminococcus gnavus
67	Ruminococcus faecis
